# Supplementary material for: Blood Serum Stimulates p38-Mediated Proliferation and Changes in Global Gene Expression of Adult Human Cardiac Stem Cells
Source: Cells. 2020 Jun 16;9(6):1472. doi: 10.3390/cells9061472 (PMC7349155; doi:10.3390/cells9061472)
Supplement: Supplementary file 1 [file cells-09-01472-s001.zip › Supplemental material/Table 1.xlsx]

## Sheet: Tabelle1
DEGs old vs control
Gene_ID	old	c	log2FoldChange	pvalue	padj	GeneName	Chrom	Strand	Start	End	GeneLength	GeneType	GeneDescription	om_20_readcount	om_11_readcount	om_14_readcount	c_readcount	om_20_fpkm	om_11_fpkm	om_14_fpkm	c_fpkm
ENSG00000011426	150.129	558.531	-1.4314	0.00030397	0.044942	ANLN	chr7	+	36429415	36493400	4787	protein_coding	anillin_actin_binding_protein	191	156	86	676	1.48802	1.23528	0.70814	4.13828
ENSG00000034063	203.581	547.79	-1.2425	5.4095e-05	0.011526	UHRF1	chr19	+	4903092	4962165	4308	processed_transcript	ubiquitin-like_with_PHD_and_ring_finger_domains_1	203	214	162	663	1.75735	1.88296	1.48226	4.50998
ENSG00000052802	1982.65	10453.4	-2.0766	4.2847e-11	6.2082e-08	MSMO1	chr4	+	166248775	166264312	2269	protein_coding	methylsterol_monooxygenase_1	2049	1698	1825	12652	33.678	28.3666	31.7039	163.404
ENSG00000066279	80.7944	313.967	-1.6246	2.7045e-06	0.0010272	ASPM	chr1	-	197053258	197115824	10887	protein_coding	asp_(abnormal_spindle)_homolog_microcephaly_associated_(Drosophila)	78	83	68	380	0.267193	0.288984	0.246198	1.02285
ENSG00000067064	845.464	3480.08	-1.8062	7.5504e-10	6.8374e-07	IDI1	chr10	-	1085848	1095110	2301	protein_coding	isopentenyl-diphosphate_delta_isomerase_1	917	859	634	4212	14.8625	14.1508	10.8607	53.6424
ENSG00000068489	85.3773	489.128	-1.8823	2.8359e-06	0.0010272	PRR11	chr17	+	57232860	57282066	2334	protein_coding	proline_rich_11	104	96	47	592	1.66177	1.5591	0.793745	7.43289
ENSG00000079459	1786.7	7530.25	-1.8404	2.7107e-10	2.6184e-07	FDFT1	chr8	+	11653082	11696818	2176	protein_coding	farnesyl-diphosphate_farnesyltransferase_1	1958	1691	1422	9114	33.5577	29.457	25.7587	122.74
ENSG00000088325	499.557	1529.35	-1.3878	1.3666e-05	0.00396	TPX2	chr20	+	30327074	30389608	3605	protein_coding	TPX2_microtubule-associated_homolog_(Xenopus_laevis)	417	519	471	1851	4.31389	5.45715	5.14991	15.0466
ENSG00000099194	4380.32	25718.9	-2.1536	1.6021e-10	1.7855e-07	SCD	chr10	+	102106881	102124591	5362	protein_coding	stearoyl-CoA_desaturase_(delta-9-desaturase)	5323	3982	3175	31128	37.0227	28.15	23.34	170.122
ENSG00000100344	19.3547	143.764	-1.925	9.3646e-06	0.0030152	PNPLA3	chr22	+	44319619	44360368	2805	protein_coding	patatin-like_phospholipase_domain_containing_3	22	23	11	174	0.292502	0.310812	0.154577	1.81783
ENSG00000101670	1530.31	15030.8	-2.3424	2.8817e-08	1.7688e-05	LIPG	chr18	+	47087069	47119276	4161	protein_coding	lipase_endothelial	1655	2147	679	18192	14.8333	19.5586	6.43215	128.121
ENSG00000102384	34.3288	149.547	-1.5318	0.00021424	0.03449	CENPI	chrX	+	100353178	100418670	3262	protein_coding	centromere_protein_I	29	32	35	181	0.331553	0.371851	0.422929	1.62604
ENSG00000103485	40.3373	404.026	-1.8487	4.4848e-05	0.009997	QPRT	chr16	+	29690329	29710020	2343	protein_coding	quinolinate_phosphoribosyltransferase	26	20	62	489	0.413847	0.323565	1.04305	6.11608
ENSG00000104549	1481.74	6052.95	-1.7535	2.9298e-08	1.7688e-05	SQLE	chr8	+	126010739	126034525	2961	protein_coding	squalene_epoxidase	1646	1279	1259	7326	20.7315	16.3733	16.7599	72.5046
ENSG00000106714	451.325	1212.9	-1.267	1.1029e-05	0.0034739	CNTNAP3	chr9	-	39072764	39288312	5064	protein_coding	contactin_associated_protein-like_3	469	447	365	1468	3.45396	3.34593	2.84108	8.49511
ENSG00000107159	70.9905	9.08852	1.6314	0.00021146	0.034425	CA9	chr9	+	35673853	35681156	1618	protein_coding	carbonic_anhydrase_IX	93	68	43	11	2.1436	1.59307	1.04755	0.199228
ENSG00000107562	2591.97	5765.43	-1.0463	7.7972e-05	0.015267	CXCL12	chr10	-	44793038	44881941	3532	protein_coding	chemokine_(C-X-C_motif)_ligand_12	2529	2793	2055	6978	26.7034	29.9746	22.9337	57.8958
ENSG00000109929	693.535	2329.97	-1.4425	3.7718e-05	0.0091082	SC5D	chr11	+	121163162	121179403	2456	protein_coding	sterol-C5-desaturase	623	591	720	2820	9.46015	9.12142	11.5555	33.6479
ENSG00000110921	203.398	998.911	-1.9046	4.41e-08	2.5559e-05	MVK	chr12	+	110011060	110035067	4109	protein_coding	mevalonate_kinase	166	200	204	1209	1.50664	1.845	1.95694	8.62238
ENSG00000111206	57.5254	297.442	-1.6178	0.00016375	0.028245	FOXM1	chr12	-	2966847	2986206	3475	protein_coding	forkhead_box_M1	76	63	28	360	0.815638	0.687209	0.317605	3.03588
ENSG00000111331	307.732	858.452	-1.2941	2.0908e-05	0.0056683	OAS3	chr12	+	113376157	113411054	6719	protein_coding	2'-5'-oligoadenylate_synthetase_3_100kDa	300	293	275	1039	1.66516	1.65298	1.61329	4.53156
ENSG00000111348	797.01	1814.4	-1.0574	0.00020804	0.034254	ARHGDIB	chr12	-	15094951	15114662	1256	protein_coding	Rho_GDP_dissociation_inhibitor_(GDI)_beta	797	758	696	2196	23.665	22.8762	21.8426	51.2365
ENSG00000112972	700.924	8394.49	-3.0849	1.0314e-21	2.9888e-18	HMGCS1	chr5	-	43289497	43313614	3506	protein_coding	3-hydroxy-3-methylglutaryl-CoA_synthase_1_(soluble)	636	634	693	10160	6.76525	6.85458	7.79122	84.9217
ENSG00000112984	35.8256	234.649	-1.8504	1.6477e-05	0.004591	KIF20A	chr5	+	137514408	137523404	3201	protein_coding	kinesin_family_member_20A	45	41	18	284	0.524283	0.485514	0.221652	2.59998
ENSG00000113161	970.802	5245.73	-2.1913	1.8904e-15	3.913e-12	HMGCR	chr5	+	74632154	74657929	4585	protein_coding	3-hydroxy-3-methylglutaryl-CoA_reductase	985	1037	745	6349	8.0119	8.5732	6.40473	40.5791
ENSG00000116285	11592.2	4100.57	1.2612	0.00011155	0.020202	ERRFI1	chr1	-	8064464	8086368	3104	protein_coding	ERBB_receptor_feedback_inhibitor_1	10161	10630	11648	4963	122.082	129.812	147.915	46.8554
ENSG00000117152	11558.3	38269.3	-1.4287	4.0692e-05	0.0094023	RGS4	chr1	+	163038565	163046592	3774	protein_coding	regulator_of_G-protein_signaling_4	8449	13249	10921	46318	83.4914	133.071	114.063	359.654
ENSG00000117399	47.8583	332.97	-1.7266	0.00011075	0.020202	CDC20	chr1	+	43824626	43828874	1777	protein_coding	cell_division_cycle_20	51	72	18	403	1.07034	1.53585	0.399272	6.64591
ENSG00000117525	2715.14	615.541	1.6159	2.1125e-05	0.0056683	F3	chr1	-	94994781	95007356	2287	protein_coding	coagulation_factor_III_(thromboplastin_tissue_factor)	2458	2069	2998	745	40.0824	34.2924	51.6713	9.54612
ENSG00000117724	73.9841	361.888	-1.7038	2.3587e-05	0.0062136	CENPF	chr1	+	214776538	214837931	10307	protein_coding	centromere_protein_F_350/400kDa	64	103	47	438	0.231572	0.378799	0.179742	1.24531
ENSG00000119950	1813.05	599.842	1.3932	2.8262e-06	0.0010272	MXI1	chr10	+	111967363	112047123	3470	protein_coding	MAX_interactor_1_dimerization_protein	1727	1698	1677	726	18.561	18.5486	19.0497	6.13118
ENSG00000120437	184.535	1697.9	-2.8131	1.4825e-20	3.5801e-17	ACAT2	chr6	+	160181360	160200144	3180	protein_coding	acetyl-CoA_acetyltransferase_2	184	175	162	2055	2.15789	2.086	2.00804	18.9375
ENSG00000121769	36.7336	912.157	-3.8111	7.8389e-27	5.6789e-23	FABP3	chr1	-	31838472	31849697	725	protein_coding	fatty_acid_binding_protein_3_muscle_and_heart_(mammary-derived_growth_inhibitor)	33	44	28	1104	1.69752	2.30048	1.52231	44.6239
ENSG00000122952	62.6325	218.951	-1.4489	7.6225e-05	0.015129	ZWINT	chr10	-	58116989	58121036	1961	protein_coding	ZW10_interactor_kinetochore_protein	64	64	50	265	1.21714	1.2371	1.00502	3.96009
ENSG00000126709	645.996	2543.96	-1.7296	1.3479e-08	8.8775e-06	IFI6	chr1	-	27992572	27998729	841	protein_coding	interferon_alpha-inducible_protein_6	718	641	482	3079	31.8396	28.8912	22.591	107.288
ENSG00000126950	22.157	190.859	-2.1763	2.653e-07	0.00013255	TMEM35	chrX	+	100333709	100351353	2195	protein_coding	transmembrane_protein_35	21	29	14	231	0.356799	0.500803	0.251407	3.084
ENSG00000128228	374.535	1143.5	-1.3941	8.2952e-06	0.0027951	SDF2L1	chr22	+	21996550	21998587	865	protein_coding	stromal_cell-derived_factor_2-like_1	416	370	281	1384	17.9356	16.214	12.8048	46.8875
ENSG00000128567	433.573	2977.73	-1.7618	7.2412e-05	0.01461	PODXL	chr7	-	131185021	131242976	6170	protein_coding	podocalyxin-like	533	596	148	3604	3.22167	3.66155	0.945498	17.1173
ENSG00000129195	7.90636	80.9704	-1.844	4.6541e-05	0.010217	FAM64A	chr17	+	6347735	6354789	1948	protein_coding	family_with_sequence_similarity_64_member_A	9	10	4	98	0.172303	0.194587	0.0809385	1.47426
ENSG00000130164	1922.05	7252.64	-1.4478	0.00026249	0.039814	LDLR	chr19	+	11200038	11244492	5337	protein_coding	low_density_lipoprotein_receptor	2575	1915	1057	8778	17.9936	13.6011	7.8066	48.1987
ENSG00000132196	110.893	457.731	-1.7188	3.5419e-07	0.00016609	HSD17B7	chr1	+	162760492	162782607	2541	protein_coding	hydroxysteroid_(17-beta)_dehydrogenase_7	118	104	92	554	1.73187	1.55143	1.42714	6.38913
ENSG00000133935	521.671	1488.86	-1.3078	3.1996e-05	0.0081332	C14orf1	chr14	-	76116134	76127532	2633	protein_coding	chromosome_14_open_reading_frame_1	490	479	496	1802	6.94039	6.89585	7.42531	20.0558
ENSG00000134057	161.556	513.914	-1.442	4.611e-06	0.0016295	CCNB1	chr5	+	68462837	68474072	2169	protein_coding	cyclin_B1	163	166	130	622	2.80264	2.90103	2.36248	8.40364
ENSG00000134324	874.726	2914.94	-1.5031	1.641e-06	0.00066047	LPIN1	chr2	+	11817721	11967535	5432	protein_coding	lipin_1	720	943	806	3528	4.94324	6.58045	5.8487	19.0329
ENSG00000134775	638.332	205.731	1.4343	9.3669e-07	0.00041127	FHOD3	chr18	+	33877677	34360018	4967	protein_coding	formin_homology_2_domain_containing_3	592	678	540	249	4.44494	5.17415	4.28532	1.46907
ENSG00000134824	4445.24	20404.5	-1.6464	4.0882e-05	0.0094023	FADS2	chr11	+	61560452	61634826	5073	protein_coding	fatty_acid_desaturase_2	4314	2933	5026	24696	31.7142	21.9155	39.0518	142.659
ENSG00000136842	32.1046	237.954	-1.9306	9.0672e-06	0.0029858	TMOD1	chr9	+	100263462	100364023	3259	protein_coding	tropomodulin_1	18	38	34	288	0.205981	0.44198	0.411224	2.58967
ENSG00000137812	26.6983	146.243	-1.6917	7.1723e-05	0.01461	CASC5	chr15	+	40886218	40956540	9573	protein_coding	cancer_susceptibility_candidate_5	31	30	16	177	0.120768	0.118789	0.0658803	0.541829
ENSG00000137959	16.8301	95.0163	-1.6068	0.00026379	0.039814	IFI44L	chr1	+	79085607	79108484	5152	protein_coding	interferon-induced_protein_44-like	16	14	17	115	0.11582	0.103004	0.130064	0.654122
ENSG00000138180	43.1767	289.18	-1.7626	6.5365e-05	0.013726	CEP55	chr10	+	95256389	95288849	2638	protein_coding	centrosomal_protein_55kDa	67	33	24	350	0.947193	0.474179	0.358608	3.88803
ENSG00000139428	255.84	984.039	-1.5765	1.2913e-05	0.0038912	MMAB	chr12	-	109993255	110011679	2725	protein_coding	methylmalonic_aciduria_(cobalamin_deficiency)_cblB_type	227	218	268	1191	3.10669	3.03245	3.87661	12.808
ENSG00000141469	20.2039	998.085	-2.6438	3.5983e-09	2.6068e-06	SLC14A1	chr18	+	43304092	43332485	3971	protein_coding	solute_carrier_family_14_(urea_transporter)_member_1_(Kidd_blood_group)	12	45	4	1208	0.112699	0.429552	0.0397049	8.91464
ENSG00000141574	333.373	37.1803	1.81	3.2768e-05	0.0081795	SECTM1	chr17	-	80278900	80291950	2235	protein_coding	secreted_and_transmembrane_1	435	395	143	45	7.25856	6.6992	2.52198	0.590027
ENSG00000142731	25.0829	111.541	-1.5131	0.00032405	0.047426	PLK4	chr4	+	128802016	128820350	3841	protein_coding	polo-like_kinase_4	22	27	22	135	0.213608	0.266454	0.225768	1.02997
ENSG00000142910	2783.16	8552.3	-1.3666	4.2514e-05	0.0096249	TINAGL1	chr1	+	32042116	32053288	4759	protein_coding	tubulointerstitial_nephritis_antigen-like_1	2326	2633	2828	10351	18.2277	20.9719	23.4233	63.7387
ENSG00000145506	337.553	52.8786	1.7265	3.9699e-05	0.0094023	NKD2	chr5	+	1008944	1039058	2155	protein_coding	naked_cuticle_homolog_2_(Drosophila)	347	213	373	64	6.00511	3.74659	6.82253	0.870301
ENSG00000147155	260.827	827.055	-1.4611	1.2041e-06	0.00051314	EBP	chrX	+	48379546	48387104	1775	protein_coding	emopamil_binding_protein_(sterol_isomerase)	254	255	228	1001	5.33671	5.44559	5.06315	16.5262
ENSG00000147383	637.305	1626.02	-1.1869	7.2601e-05	0.01461	NSDHL	chrX	+	151999511	152038273	1929	protein_coding	NAD(P)_dependent_steroid_dehydrogenase-like	697	630	487	1968	13.4753	12.3797	9.95132	29.8971
ENSG00000147872	43666.2	1922.63	3.597	1.5195e-25	7.3389e-22	PLIN2	chr9	-	19108373	19149288	1972	protein_coding	perilipin_2	50376	47654	27571	2327	952.698	916.001	551.099	34.5801
ENSG00000148773	99.6426	645.285	-1.7303	8.9768e-05	0.017114	MKI67	chr10	-	129894923	129924649	12678	protein_coding	antigen_identified_by_monoclonal_antibody_Ki-67	143	109	39	781	0.420653	0.325896	0.121254	1.80525
ENSG00000149633	157.675	1321.14	-2.339	3.4065e-09	2.5977e-06	KIAA1755	chr20	-	36838890	36889174	6429	protein_coding	KIAA1755	173	201	84	1599	1.00356	1.1851	0.515015	7.28856
ENSG00000152049	250.076	49.5737	1.7071	1.1926e-05	0.0036766	KCNE4	chr2	+	223916532	224063117	3291	protein_coding	potassium_voltage-gated_channel_Isk-related_family_member_4	183	263	255	60	2.07378	3.02922	3.05419	0.534269
ENSG00000153391	124.64	453.6	-1.4924	4.8714e-05	0.010535	INO80C	chr18	-	33032194	33077955	3245	protein_coding	INO80_complex_subunit_C	130	149	80	549	1.49406	1.7405	0.97176	4.95786
ENSG00000157214	1182.38	283.397	1.4731	0.00022355	0.035594	STEAP2	chr7	+	89796904	89867451	6873	protein_coding	STEAP_family_member_2_metalloreductase	1634	1049	711	343	8.86634	5.78539	4.07762	1.46246
ENSG00000157456	40.6269	175.987	-1.5525	0.00013521	0.023891	CCNB2	chr15	+	59397277	59417244	1556	protein_coding	cyclin_B2	43	48	26	213	1.03062	1.16932	0.658639	4.0115
ENSG00000157601	94.2866	397.416	-1.6365	1.4749e-05	0.0041901	MX1	chr21	+	42792231	42831141	3470	protein_coding	myxovirus_(influenza_virus)_resistance_1_interferon-inducible_protein_p78_(mouse)	83	82	98	481	0.892046	0.895752	1.11322	4.06212
ENSG00000163293	129.168	429.639	-1.4794	5.3962e-06	0.0018616	NIPAL1	chr4	+	47916159	48042188	5298	protein_coding	NIPA-like_domain_containing_1	121	135	110	520	0.85175	0.965885	0.818398	2.87626
ENSG00000164161	4211.8	17749.9	-1.691	2.4665e-06	0.00096589	HHIP	chr4	+	145567173	145666423	10072	protein_coding	hedgehog_interacting_protein	4026	3304	4395	21483	14.9072	12.4345	17.1999	62.5052
ENSG00000164211	662.996	2638.15	-1.6884	3.5535e-07	0.00016609	STARD4	chr5	-	110831731	110848288	4606	protein_coding	StAR-related_lipid_transfer_(START)_domain_containing_4	686	551	623	3193	5.55442	4.53452	5.33148	20.3148
ENSG00000164530	23.723	241.259	-2.4717	1.198e-09	9.643e-07	PI16	chr6	+	36922209	36932613	2190	protein_coding	peptidase_inhibitor_16	27	25	16	292	0.459789	0.432712	0.287978	3.90729
ENSG00000165029	4174.55	1397.15	1.4178	1.7393e-07	9.6926e-05	ABCA1	chr9	-	107543283	107690518	10494	protein_coding	ATP-binding_cassette_sub-family_A_(ABC1)_member_1	4248	4433	3214	1691	15.0967	16.0125	12.0723	4.72215
ENSG00000165304	86.7121	261.915	-1.3039	0.00023448	0.036928	MELK	chr9	+	36572859	36677678	2347	protein_coding	maternal_embryonic_leucine_zipper_kinase	80	98	69	317	1.2712	1.58276	1.15883	3.95807
ENSG00000166923	35695.3	4743.38	2.0604	2.1758e-07	0.00011259	GREM1	chr15	+	33010175	33026870	4168	protein_coding	gremlin_1_DAN_family_BMP_antagonist	44569	23045	32371	5741	398.79	209.581	306.135	40.3642
ENSG00000167508	915.47	4845.83	-2.0763	5.8972e-11	7.7677e-08	MVD	chr16	-	88718343	88729569	2352	protein_coding	mevalonate_(diphospho)_decarboxylase	872	812	883	5865	13.8267	13.0865	14.7981	73.0748
ENSG00000167772	15154.9	278.439	4.9167	2.0204e-59	2.9274e-55	ANGPTL4	chr19	+	8428173	8439257	1879	protein_coding	angiopoietin-like_4	16302	13490	13001	337	323.558	272.138	272.731	5.25581
ENSG00000167797	583.189	1291.4	-1.027	0.00023852	0.03716	CDK2AP2	chr11	-	67273968	67276120	1692	protein_coding	cyclin-dependent_kinase_2_associated_protein_2	592	587	476	1563	13.0485	13.1505	11.089	27.0705
ENSG00000168077	745.761	1908.59	-1.1843	0.00010144	0.019089	SCARA3	chr8	+	27491385	27534293	3510	protein_coding	scavenger_receptor_class_A_member_3	681	713	703	2310	7.23567	7.69991	7.89464	19.286
ENSG00000168209	2107.69	542.006	1.7521	1.7339e-10	1.7944e-07	DDIT4	chr10	+	74033678	74035794	1748	protein_coding	DNA-damage-inducible_transcript_4	2013	2098	1846	656	42.9478	45.4954	41.6269	10.9976
ENSG00000169174	14.4939	926.203	-4.3227	3.6255e-25	1.3133e-21	PCSK9	chr1	+	55505221	55530525	3891	protein_coding	proprotein_convertase_subtilisin/kexin_type_9	16	8	16	1121	0.153355	0.0779349	0.162085	8.4427
ENSG00000169710	5462.73	25799	-1.9325	1.1456e-09	9.643e-07	FASN	chr17	-	80036214	80056208	8560	protein_coding	fatty_acid_synthase	6015	5949	3702	31225	26.206	26.3435	17.0469	106.897
ENSG00000169744	131.529	406.505	-1.3543	8.2713e-05	0.015979	LDB2	chr4	-	16503164	16900432	2718	protein_coding	LIM_domain_binding_2	139	117	115	492	1.90723	1.6317	1.66776	5.3046
ENSG00000170373	3.92649	187.554	-3.3622	4.3439e-14	7.8674e-11	CST1	chr20	-	23728190	23731905	760	protein_coding	cystatin_SN	3	4	4	227	0.147213	0.199503	0.207458	8.75284
ENSG00000172893	1525.27	8057.38	-2.0812	3.3629e-11	5.4139e-08	DHCR7	chr11	-	71139239	71163914	2666	protein_coding	7-dehydrocholesterol_reductase	1711	1334	1268	9752	23.9347	18.967	18.7475	107.194
ENSG00000178980	2397.25	860.104	1.3252	1.2575e-06	0.00052055	SEPW1	chr19	+	48281829	48287943	2503	protein_coding	selenoprotein_W_1	2273	2392	2109	1041	33.867	36.2246	33.2124	12.1878
ENSG00000179776	993.164	2969.47	-1.3032	0.00019369	0.032256	CDH5	chr16	+	66400533	66438686	4117	protein_coding	cadherin_5_type_2_(vascular_endothelium)	1205	817	790	3594	10.9155	7.5222	7.56363	25.582
ENSG00000180447	1338.88	118.151	1.8451	3.0241e-05	0.0078244	GAS1	chr9	-	89559279	89562104	2826	protein_coding	growth_arrest-specific_1	1368	630	1658	143	18.0531	8.45029	23.1258	1.48286
ENSG00000181744	1573.45	485.823	1.3639	0.00011104	0.020202	C3orf58	chr3	+	143690640	143767561	4346	protein_coding	chromosome_3_open_reading_frame_58	1467	2034	1035	588	12.5886	17.7405	9.38717	3.96483
ENSG00000183856	46.8907	265.219	-1.654	0.00014766	0.025776	IQGAP3	chr1	-	156495197	156542396	5988	protein_coding	IQ_motif_containing_GTPase_activating_protein_3	55	61	21	321	0.342546	0.386146	0.138236	1.57094
ENSG00000185100	187.027	42.9639	1.4781	0.00026874	0.040143	ADSSL1	chr14	+	105190523	105213662	2600	protein_coding	adenylosuccinate_synthase_like_1	195	136	190	52	2.79705	1.98275	2.88048	0.586093
ENSG00000185742	55.9984	236.301	-1.5478	0.00012189	0.021804	C11orf87	chr11	+	109292846	109299840	5884	protein_coding	chromosome_11_open_reading_frame_87	45	51	60	286	0.285219	0.32855	0.401941	1.42439
ENSG00000185745	24.337	175.161	-1.6896	0.00017412	0.02968	IFIT1	chr10	+	91152303	91163745	2769	protein_coding	interferon-induced_protein_with_tetratricopeptide_repeats_1	12	24	31	212	0.161621	0.328543	0.441289	2.24362
ENSG00000185813	458.932	1861.49	-1.813	7.5292e-11	9.0908e-08	PCYT2	chr17	-	79858841	79869340	5147	protein_coding	phosphate_cytidylyltransferase_2_ethanolamine	441	489	374	2253	3.19538	3.60129	2.86419	12.8276
ENSG00000186480	1200.85	6642.05	-1.9365	3.7648e-07	0.00017046	INSIG1	chr7	+	155089486	155101945	3010	protein_coding	insulin_induced_gene_1	1547	1211	701	8039	19.1674	15.2504	9.17985	78.2659
ENSG00000189184	82.3963	560.183	-2.1966	4.8894e-09	3.3735e-06	PCDH18	chr4	-	138440072	138453648	5906	protein_coding	protocadherin_18	81	66	83	678	0.511482	0.423598	0.553947	3.36413
ENSG00000196155	482.177	1433.51	-1.3429	3.3308e-05	0.0081795	PLEKHG4	chr16	+	67311413	67323402	6949	protein_coding	pleckstrin_homology_domain_containing_family_G_(with_RhoGef_domain)_member_4	458	582	343	1735	2.458	3.17471	1.94561	7.31668
ENSG00000198826	136.816	399.069	-1.2742	0.00025371	0.039107	ARHGAP11A	chr15	+	32907345	32932150	5898	protein_coding	Rho_GTPase_activating_protein_11A	147	150	95	483	0.929504	0.964029	0.634896	2.39982
ENSG00000198901	148.272	458.557	-1.3973	1.316e-05	0.0038912	PRC1	chr15	-	91509270	91538859	4087	protein_coding	protein_regulator_of_cytokinesis_1	138	155	127	555	1.25925	1.43757	1.22485	3.97947
ENSG00000232774	267.073	35.5278	1.6431	0.00017902	0.03016	RP11-47I22.3	chr14	+	62037258	62125414	1655	protein_coding	Uncharacterized_protein_	247	154	330	43	5.56593	3.52717	7.85959	0.76139
ENSG00000255364	155.035	19.0033	2.0872	2.143e-07	0.00011259	RP11-94A24.1	chr8	-	123426571	123440790	553	lincRNA	-	189	132	119	23	12.746	9.04799	8.48215	1.21882
DEGs young vs control
Gene_ID	young	c	log2FoldChange	pvalue	padj	GeneName	Chrom	Strand	Start	End	GeneLength	GeneType	GeneDescription	ym_12_readcount	ym_15_readcount	ym_17_readcount	c_readcount	ym_12_fpkm	ym_15_fpkm	ym_17_fpkm	c_fpkm
ENSG00000000971	4736.49	16637.1	-1.7833	5.7521e-43	1.307e-40	CFH	chr1	+	196621008	196716634	6985	protein_coding	complement_factor_H	4520	4663	4898	17233	21.1314	21.4104	23.2944	72.2988
ENSG00000001084	1052.79	543.531	0.9197	1.2892e-06	1.9509e-05	GCLC	chr6	-	53362139	53481768	3813	protein_coding	glutamate-cysteine_ligase_catalytic_subunit	1125	910	1090	563	9.6348	7.6542	9.4964	4.32692
ENSG00000001617	3372.08	440.231	2.8235	7.5218e-47	1.8492e-44	SEMA3F	chr3	+	50192478	50226508	3802	protein_coding	sema_domain_immunoglobulin_domain_(Ig)_short_basic_domain_secreted_(semaphorin)_3F	4019	2854	3128	456	34.5194	24.075	27.3309	3.51471
ENSG00000001630	166.286	316.657	-0.85898	0.0016361	0.010929	CYP51A1	chr7	-	91741465	91772266	3210	protein_coding	cytochrome_P450_family_51_subfamily_A_polypeptide_1	162	196	137	328	1.64804	1.95829	1.4178	2.99437
ENSG00000002549	1257.84	1674.04	-0.40272	0.0094518	0.046813	LAP3	chr4	+	17578815	17609595	2213	protein_coding	leucine_aminopeptidase_3	1169	1333	1240	1734	17.25	19.3185	18.614	22.9617
ENSG00000002587	651.384	20.2738	3.2443	1.3931e-12	4.5818e-11	HS3ST1	chr4	-	11394774	11431389	8031	protein_coding	heparan_sulfate_(glucosamine)_3-O-sulfotransferase_1	922	532	475	21	3.74903	2.12455	1.96482	0.0766278
ENSG00000002834	9644.62	12459.7	-0.36395	0.0035838	0.021193	LASP1	chr17	+	37026112	37078023	4109	protein_coding	LIM_and_SH3_protein_1	9405	9639	9628	12906	74.7446	75.2352	77.8393	92.0433
ENSG00000003393	1073.4	1434.61	-0.40819	0.010203	0.049826	ALS2	chr2	-	202565277	202645912	6644	protein_coding	amyotrophic_lateral_sclerosis_2_(juvenile)	998	1124	1071	1486	4.90521	5.42578	5.35499	6.5543
ENSG00000003436	12351.4	7344.91	0.73848	4.1357e-09	9.3549e-08	TFPI	chr2	-	188328957	188430487	7690	protein_coding	tissue_factor_pathway_inhibitor_(lipoprotein-associated_coagulation_inhibitor)	12198	12563	11960	7608	51.7988	52.3953	51.6659	28.9922
ENSG00000004399	7600.21	12344.8	-0.68673	8.4986e-07	1.3153e-05	PLXND1	chr3	-	129274018	129325661	7101	protein_coding	plexin_D1	8100	7340	7137	12787	37.2497	33.1514	33.3884	52.7699
ENSG00000004478	3261.53	1604.53	0.99372	7.9794e-09	1.747e-07	FKBP4	chr12	+	2904119	2914576	2267	protein_coding	FK506_binding_protein_4_59kDa	2729	3228	3746	1662	39.3105	45.6675	54.8928	21.4841
ENSG00000004534	1879.01	2456.03	-0.37861	0.0088727	0.044533	RBM6	chr3	+	49977440	50137478	4324	protein_coding	RNA_binding_motif_protein_6	1883	1825	1876	2544	14.2207	13.5364	14.4127	17.2412
ENSG00000004777	77.1778	225.908	-1.3818	1.9062e-05	0.0002199	ARHGAP33	chr19	+	36265434	36279724	4401	protein_coding	Rho_GTPase_activating_protein_33	88	67	74	234	0.652963	0.488257	0.558572	1.55812
ENSG00000004799	5871.02	21.2392	7.4372	2.4404e-179	7.3196e-176	PDK4	chr7	-	95212811	95225803	3576	protein_coding	pyruvate_dehydrogenase_kinase_isozyme_4	5610	6114	5737	22	51.2298	54.8344	53.295	0.180286
ENSG00000005059	248.64	484.64	-0.91285	6.4799e-05	0.00065973	CCDC109B	chr4	+	110481361	110609874	2270	protein_coding	coiled-coil_domain_containing_109B	229	276	235	502	3.29433	3.8995	3.43907	6.48059
ENSG00000005102	10.7675	650.692	-5.1781	5.6695e-53	1.7005e-50	MEOX1	chr17	-	41717756	41739322	2707	protein_coding	mesenchyme_homeobox_1	14	13	5	674	0.168887	0.154021	0.0613594	7.2964
ENSG00000005243	579.794	1584.25	-1.4098	1.1168e-16	5.7557e-15	COPZ2	chr17	-	46103533	46115392	891	protein_coding	coatomer_protein_complex_subunit_zeta_2	591	570	562	1641	21.6604	20.5174	20.9536	53.9719
ENSG00000005486	1589.62	1172.02	0.42905	0.0065254	0.034963	RHBDD2	chr7	+	75471920	75518244	1878	protein_coding	rhomboid_domain_containing_2	1637	1624	1464	1214	28.4649	27.7342	25.8967	18.9435
ENSG00000006025	162.163	344.655	-1.0167	6.8976e-05	0.00069658	OSBPL7	chr17	-	45884738	45899200	4497	protein_coding	oxysterol_binding_protein-like_7	158	158	166	357	1.14734	1.12683	1.22627	2.32639
ENSG00000006118	25403.5	13084.3	0.93154	1.9097e-08	3.9072e-07	TMEM132A	chr11	+	60691935	60704631	3981	protein_coding	transmembrane_protein_132A	28151	26593	20746	13553	230.918	214.24	173.118	99.7654
ENSG00000006210	21.2377	69.5102	-1.2574	0.0063381	0.034081	CX3CL1	chr16	+	57406370	57418960	5796	protein_coding	chemokine_(C-X3-C_motif)_ligand_1	22	16	25	72	0.123951	0.0885354	0.143288	0.364033
ENSG00000006283	40.7961	6.75793	1.6016	0.00094419	0.006834	CACNA1G	chr17	+	48638429	48704835	7848	protein_coding	calcium_channel_voltage-dependent_T_type_alpha_1G_subunit	45	32	44	7	0.187245	0.130772	0.186249	0.0261382
ENSG00000006327	6909.19	12241.5	-0.80586	2.3284e-07	3.9954e-06	TNFRSF12A	chr16	+	3068446	3072384	1678	protein_coding	tumor_necrosis_factor_receptor_superfamily_member_12A	7379	7310	5849	12680	143.603	139.717	115.795	221.444
ENSG00000006459	666.686	276.11	1.2145	1.0228e-08	2.2008e-07	JHDM1D	chr7	-	139784546	139876835	9272	protein_coding	jumonji_C_domain_containing_histone_demethylase_1_homolog_D_(S._cerevisiae)	622	601	758	286	2.19066	2.07887	2.71578	0.903919
ENSG00000006625	579.498	859.223	-0.54965	0.0026176	0.016262	GGCT	chr7	-	30536237	30591095	1173	protein_coding	gamma-glutamylcyclotransferase	550	624	550	890	15.3116	17.0613	15.5763	22.2346
ENSG00000006744	1469.27	2082.41	-0.49257	0.00084495	0.0062122	ELAC2	chr17	-	12895708	12921504	3738	protein_coding	elaC_homolog_2_(E._coli)	1401	1493	1475	2157	12.2393	12.8099	13.1085	16.9102
ENSG00000007392	888.428	1255.04	-0.48555	0.0029638	0.018039	LUC7L	chr16	-	238968	279462	2737	protein_coding	LUC7-like_(S._cerevisiae)	858	874	909	1300	10.2369	10.2415	11.0329	13.9189
ENSG00000008083	1766.66	705.721	1.2862	4.3212e-14	1.6617e-12	JARID2	chr6	+	15246527	15522252	5755	protein_coding	jumonji_AT_rich_interactive_domain_2	1829	1574	1843	731	10.3783	8.77172	10.6385	3.72228
ENSG00000008256	1477.24	2259.08	-0.59955	6.1649e-05	0.00063023	CYTH3	chr7	-	6201407	6312275	4505	protein_coding	cytohesin_3	1418	1568	1408	2340	10.2787	11.1629	10.3826	15.2215
ENSG00000008282	3010.34	2072.75	0.52652	0.00046709	0.0037241	SYPL1	chr7	-	105730949	105753022	2151	protein_coding	synaptophysin-like_1	3206	2839	2896	2147	48.6721	42.3302	44.7257	29.2502
ENSG00000008283	1339.17	2175.09	-0.67815	0.00013439	0.0012644	CYB561	chr17	-	61509665	61523739	3200	protein_coding	cytochrome_b561	1222	1586	1180	2253	12.4703	15.8957	12.2499	20.6323
ENSG00000008311	144.857	327.277	-1.0918	4.1235e-05	0.00044171	AASS	chr7	-	121715701	121784334	3233	protein_coding	aminoadipate-semialdehyde_synthase	128	151	152	339	1.29289	1.49795	1.56184	3.07278
ENSG00000008394	13908.9	4540.37	1.589	1.1535e-34	1.802e-32	MGST1	chr12	+	16500076	16762193	2152	protein_coding	microsomal_glutathione_S-transferase_1	14002	13418	13911	4703	212.474	199.973	214.741	64.0427
ENSG00000008441	3714.28	7657.7	-1.0233	8.2864e-13	2.7926e-11	NFIX	chr19	+	13106422	13209610	5530	protein_coding	nuclear_factor_I/X_(CCAAT-binding_transcription_factor)	3289	4002	3763	7932	19.4221	23.2101	22.6052	42.0334
ENSG00000008517	1721.58	4832.89	-1.4587	1.6468e-23	1.4442e-21	IL32	chr16	+	3115298	3131908	1381	protein_coding	interleukin_32	1707	1834	1579	5006	40.3643	42.5923	37.9829	106.227
ENSG00000008952	5665.29	4306.73	0.38914	0.0027373	0.016882	SEC62	chr3	+	169684423	169716161	6568	protein_coding	SEC62_homolog_(S._cerevisiae)	5532	5802	5511	4461	27.5046	28.3315	27.8738	19.9038
ENSG00000010438	1032.4	591.802	0.78005	4.5852e-06	6.1124e-05	PRSS3	chr9	+	33750515	33799230	966	protein_coding	protease_serine_3	1030	996	1042	613	34.8191	33.068	35.8335	18.596
ENSG00000010810	4269.31	2931.98	0.53262	7.8929e-05	0.00078443	FYN	chr6	-	111981535	112194655	3628	protein_coding	FYN_oncogene_related_to_SRC_FGR_YES	4099	4216	4377	3037	36.895	37.2699	40.0782	24.531
ENSG00000011021	620.335	1011.76	-0.6827	0.00019516	0.0017526	CLCN6	chr1	+	11866207	11903201	5583	protein_coding	chloride_channel_voltage-sensitive_6	577	591	676	1048	3.37493	3.39504	4.02233	5.50086
ENSG00000011028	38113.2	58898.3	-0.6147	3.2459e-05	0.00035689	MRC2	chr17	+	60704762	60770958	5988	protein_coding	mannose_receptor_C_type_2	42151	36478	34556	61008	229.87	195.377	191.708	298.567
ENSG00000011198	1034.6	417.061	1.2706	6.402e-13	2.1771e-11	ABHD5	chr3	+	43731605	43775863	1690	protein_coding	abhydrolase_domain_containing_5	971	1018	1087	432	18.7625	19.3191	21.3669	7.4909
ENSG00000011201	33.7773	274.179	-2.5462	2.3258e-11	6.7465e-10	KAL1	chrX	-	8496915	8700227	6314	protein_coding	Kallmann_syndrome_1_sequence	22	52	27	284	0.113782	0.264134	0.142056	1.31811
ENSG00000011347	305.261	163.156	0.84934	0.00049589	0.0039183	SYT7	chr11	-	61282785	61348620	4854	protein_coding	synaptotagmin_VII	282	316	310	169	1.89717	2.08791	2.12159	1.02029
ENSG00000011422	5608.65	3098.03	0.83993	2.3042e-09	5.3911e-08	PLAUR	chr19	-	44150247	44174699	1610	protein_coding	plasminogen_activator_urokinase_receptor	5900	5452	5311	3209	119.669	108.606	109.585	58.4091
ENSG00000011426	111.371	652.623	-2.3722	3.144e-19	2.0064e-17	ANLN	chr7	+	36429415	36493400	4787	protein_coding	anillin_actin_binding_protein	92	140	100	676	0.627598	0.937972	0.693962	4.13828
ENSG00000012124	50.5755	0.965419	2.6106	1.2557e-07	2.2356e-06	CD22	chr19	+	35810164	35838258	3268	protein_coding	CD22_molecule	63	45	42	1	0.629529	0.441627	0.42694	0.00896716
ENSG00000012171	176.472	327.277	-0.82239	0.0027453	0.016915	SEMA3B	chr3	+	50304990	50314977	3283	processed_transcript	sema_domain_immunoglobulin_domain_(Ig)_short_basic_domain_secreted_(semaphorin)_3B	146	219	161	339	1.45224	2.13943	1.62912	3.02598
ENSG00000012963	245.651	468.228	-0.88158	0.00012761	0.0012051	UBR7	chr14	+	93673401	93695561	3694	protein_coding	ubiquitin_protein_ligase_E3_component_n-recognin_7_(putative)	216	260	255	485	1.90947	2.25736	2.2932	3.84753
ENSG00000012983	1947.74	2951.29	-0.58806	3.0438e-05	0.00033713	MAP4K5	chr14	-	50885219	51027844	4812	protein_coding	mitogen-activated_protein_kinase_kinase_kinase_kinase_5	1880	2008	1904	3057	12.7582	13.3833	13.1444	18.6169
ENSG00000013016	1112.84	1673.07	-0.57043	0.0011708	0.0082123	EHD3	chr2	+	31456880	31492313	4636	protein_coding	EH-domain_containing_3	980	1290	1044	1733	6.90303	8.92425	7.48094	10.9545
ENSG00000013275	2296.68	3123.13	-0.43356	0.0041884	0.024231	PSMC4	chr19	+	40476912	40487348	1623	protein_coding	proteasome_(prosome_macropain)_26S_subunit_ATPase_4	2044	2524	2268	3235	41.1263	49.8765	46.422	58.4107
ENSG00000013293	3.69277	80.1298	-2.7799	2.9439e-08	5.8711e-07	SLC7A14	chr3	-	170182353	170303863	5122	protein_coding	solute_carrier_family_7_(orphan_transporter)_member_14	4	5	2	83	0.0255022	0.031308	0.0129715	0.474871
ENSG00000013297	1195.07	7352.63	-1.9787	1.2748e-05	0.00015368	CLDN11	chr3	+	170136653	170578169	2169	protein_coding	claudin_11	707	1627	1236	7616	10.6443	24.0577	18.9303	102.897
ENSG00000013375	2367.36	3479.37	-0.54545	7.2445e-05	0.00072624	PGM3	chr6	-	83870869	83903655	6107	protein_coding	phosphoglucomutase_3	2279	2398	2362	3604	12.1863	12.5935	12.8485	17.2939
ENSG00000013583	2670.73	1508.95	0.80007	2.9027e-06	4.057e-05	HEBP1	chr12	-	13127798	13153207	2056	protein_coding	heme_binding_protein_1	2976	2332	2618	1563	47.268	36.3773	42.3005	22.2778
ENSG00000013810	161.418	446.989	-1.3801	2.3459e-08	4.7543e-07	TACC3	chr4	+	1723227	1746898	2781	protein_coding	transforming_acidic_coiled-coil_containing_protein_3	161	170	149	463	1.89052	1.96053	1.77985	4.87884
ENSG00000014257	43.3157	7.72335	1.5933	0.00085799	0.0062921	ACPP	chr3	+	132036211	132087142	3125	protein_coding	acid_phosphatase_prostate	40	52	37	8	0.417991	0.533677	0.393324	0.07502
ENSG00000016864	2179.71	2913.63	-0.4102	0.0046757	0.026571	GLT8D1	chr3	-	52728505	52740048	2320	protein_coding	glycosyltransferase_8_domain_containing_1	2187	2274	2020	3018	30.7835	31.436	28.9243	38.1213
ENSG00000018408	6153.12	8972.6	-0.5328	0.00030728	0.0025904	WWTR1	chr3	-	149235022	149454501	5030	protein_coding	WW_domain_containing_transcription_regulator_1	6616	6201	5466	9294	42.9521	39.5384	36.0995	54.1466
ENSG00000018699	551.975	874.67	-0.64002	0.0008593	0.0062955	TTC27	chr2	+	32853099	33046118	2876	protein_coding	tetratricopeptide_repeat_domain_27	474	596	573	906	5.38204	6.64634	6.61858	9.23158
ENSG00000019144	4984.07	8141.38	-0.69226	5.1076e-06	6.7074e-05	PHLDB1	chr11	+	118477155	118528741	5945	protein_coding	pleckstrin_homology-like_domain_family_B_member_1	5481	4827	4495	8433	30.1068	26.0406	25.1175	41.5688
ENSG00000019549	2648.9	1129.54	1.1862	3.5788e-10	9.3179e-09	SNAI2	chr8	-	49830249	49834299	2204	protein_coding	snail_homolog_2_(Drosophila)	2967	2133	2757	1170	43.9605	31.0388	41.5551	15.5565
ENSG00000020181	2704.27	4212.12	-0.62762	5.3613e-06	7.0098e-05	GPR124	chr8	+	37641709	37702414	6270	protein_coding	G_protein-coupled_receptor_124	2701	2780	2559	4363	14.0674	14.2201	13.5582	20.3918
ENSG00000021645	19.8494	128.401	-2.0949	1.5281e-06	2.278e-05	NRXN3	chr14	+	78708734	80330762	6446	protein_coding	neurexin_3	24	23	12	133	0.121584	0.114436	0.0618429	0.604642
ENSG00000021826	198.913	371.686	-0.84719	0.00057428	0.0044555	CPS1	chr2	+	211342406	211543831	5821	protein_coding	carbamoyl-phosphate_synthase_1_mitochondrial	181	219	192	385	1.0154	1.20662	1.09573	1.93821
ENSG00000022267	2381.85	3780.58	-0.64786	0.00014144	0.0013183	FHL1	chrX	+	135229559	135293518	2888	protein_coding	four_and_a_half_LIM_domains_1	2307	2055	2712	3916	26.086	22.8213	31.1955	39.7358
ENSG00000022556	95.8688	249.078	-1.2445	4.843e-05	0.00051004	NLRP2	chr19	+	55464498	55512510	3744	protein_coding	NLR_family_pyrin_domain_containing_2	103	103	79	258	0.898377	0.882321	0.700955	2.01939
ENSG00000023041	1058.44	765.577	0.45511	0.0055039	0.030526	ZDHHC6	chr10	-	114190058	114206672	2170	protein_coding	zinc_finger_DHHC-type_containing_6	1026	1072	1049	793	15.4399	15.8438	16.0589	10.709
ENSG00000023171	3681.02	385.202	3.1346	2.7466e-59	1.084e-56	GRAMD1B	chr11	+	123396344	123498482	7723	protein_coding	GRAM_domain_containing_1B	4252	3045	3621	399	17.9789	12.6452	15.5755	1.51399
ENSG00000023287	2832.94	1873.88	0.58452	4.1571e-05	0.000445	RB1CC1	chr8	-	53535016	53658403	6635	protein_coding	RB1-inducible_coiled-coil_1	2869	2735	2814	1941	14.1204	13.2203	14.0891	8.57278
ENSG00000023330	2521.32	1750.3	0.51596	0.00035699	0.0029497	ALAS1	chr3	+	52232102	52248343	2430	protein_coding	aminolevulinate_delta-_synthase_1	2477	2648	2373	1813	33.2872	34.9492	32.4407	21.8639
ENSG00000023909	5989.89	1730.03	1.7586	4.219e-37	7.0303e-35	GCLM	chr1	-	94350761	94374966	4857	protein_coding	glutamate-cysteine_ligase_modifier_subunit	5823	5742	6237	1792	39.1504	37.9158	42.6586	10.812
ENSG00000024422	9289.47	13632.7	-0.5436	6.2035e-05	0.00063374	EHD2	chr19	+	48216600	48246391	3585	protein_coding	EH-domain_containing_2	8378	9434	9819	14121	76.3147	84.398	90.9866	115.429
ENSG00000024526	20.8194	184.395	-2.5574	3.9553e-10	1.0192e-08	DEPDC1	chr1	-	68939835	68962904	5331	protein_coding	DEP_domain_containing_1	22	27	13	191	0.134763	0.162435	0.0810091	1.04993
ENSG00000025039	40.1779	9.65419	1.3007	0.0072117	0.037773	RRAGD	chr6	-	90074355	90121989	4900	protein_coding	Ras-related_GTP_binding_D	47	26	46	10	0.313227	0.170178	0.311861	0.0598055
ENSG00000025708	222.756	482.709	-1.0577	4.0626e-06	5.4755e-05	TYMP	chr22	-	50964181	50968485	2049	protein_coding	thymidine_phosphorylase	219	214	229	500	3.49027	3.34963	3.71272	7.15097
ENSG00000026297	521.068	304.107	0.74197	0.00048702	0.0038593	RNASET2	chr6	-	167342992	167370679	2445	protein_coding	ribonuclease_T2	520	573	457	315	6.94515	7.51625	6.20921	3.77545
ENSG00000026559	140.471	55.9943	1.1631	0.00050554	0.0039819	KCNG1	chr20	-	49620193	49639666	2211	protein_coding	potassium_voltage-gated_channel_subfamily_G_member_1	118	144	156	58	1.74281	2.08881	2.34388	0.768734
ENSG00000026652	391.073	634.28	-0.66694	0.0017011	0.011298	AGPAT4	chr6	-	161551011	161695093	7865	protein_coding	1-acylglycerol-3-phosphate_O-acyltransferase_4	410	340	411	657	1.70232	1.38645	1.73597	2.44796
ENSG00000026950	403.892	595.663	-0.53795	0.0078811	0.040491	BTN3A1	chr6	+	26402465	26415444	3442	protein_coding	butyrophilin_subfamily_3_member_A1	372	400	429	617	3.5293	3.72713	4.14043	5.25305
ENSG00000027075	133.755	44.4093	1.379	6.0831e-05	0.0006223	PRKCH	chr14	+	61654277	62017694	3582	protein_coding	protein_kinase_C_eta	130	150	118	46	1.18515	1.34305	1.09435	0.37633
ENSG00000027869	260.454	74.3373	1.6606	2.4824e-09	5.7809e-08	SH2D2A	chr1	-	156776035	156786654	1673	protein_coding	SH2_domain_containing_2A	272	261	241	77	5.30921	5.00345	4.78542	1.34875
ENSG00000028137	980.599	458.574	1.0597	1.041e-08	2.2271e-07	TNFRSF1B	chr1	+	12227060	12269285	3683	protein_coding	tumor_necrosis_factor_receptor_superfamily_member_1B	892	1105	922	475	7.90898	9.62245	8.31627	3.77945
ENSG00000028203	1462.14	2156.75	-0.54851	0.00027128	0.0023169	VEZT	chr12	+	95611522	95696566	4562	protein_coding	vezatin_adherens_junctions_transmembrane_protein	1470	1508	1369	2234	10.5225	10.6016	9.9689	14.3504
ENSG00000028277	1467.68	2275.49	-0.61867	4.4509e-05	0.00047283	POU2F2	chr19	-	42590262	42700737	6901	protein_coding	POU_class_2_homeobox_2	1422	1405	1535	2357	6.72891	6.52965	7.38917	10.0089
ENSG00000029534	89.5085	314.727	-1.6176	5.3316e-07	8.5792e-06	ANK1	chr8	-	41510739	41754280	8366	protein_coding	ankyrin_1_erythrocytic	76	122	69	326	0.296656	0.4677	0.273987	1.14192
ENSG00000029993	267.775	418.992	-0.61294	0.0069441	0.03676	HMGB3	chrX	+	150148982	150159248	3560	protein_coding	high_mobility_group_box_3	274	275	247	434	2.51338	2.47747	2.30487	3.57254
ENSG00000030110	574.444	879.497	-0.5925	0.001971	0.012802	BAK1	chr6	-	33540329	33548019	2136	protein_coding	BCL2-antagonist/killer_1	595	613	500	911	9.09647	9.20417	7.77621	12.4984
ENSG00000033170	3264.13	5218.09	-0.66184	1.2653e-05	0.00015278	FUT8	chr14	+	65877310	66210839	5166	protein_coding	fucosyltransferase_8_(alpha_(16)_fucosyltransferase)	3427	3416	2860	5405	21.6629	21.2075	18.3912	30.6604
ENSG00000033327	1896.53	1393.1	0.43386	0.0070483	0.037141	GAB2	chr11	-	77926343	78129394	6092	protein_coding	GRB2-associated_binding_protein_2	1720	1836	2083	1443	9.21989	9.66581	11.3587	6.94134
ENSG00000034053	1206.93	865.981	0.46686	0.003697	0.021734	APBA2	chr15	+	29129629	29410518	4031	protein_coding	amyloid_beta_(A4)_precursor_protein-binding_family_A_member_2	1210	1185	1192	897	9.80234	9.42824	9.82342	6.52103
ENSG00000034063	167.395	640.073	-1.7496	1.0373e-08	2.2222e-07	UHRF1	chr19	+	4903092	4962165	4308	processed_transcript	ubiquitin-like_with_PHD_and_ring_finger_domains_1	96	223	181	663	0.7277	1.66018	1.39573	4.50998
ENSG00000034152	2570.19	1694.31	0.58908	4.5858e-05	0.00048603	MAP2K3	chr17	+	21187984	21218552	2401	protein_coding	mitogen-activated_protein_kinase_kinase_3	2404	2728	2514	1755	32.6964	36.4399	34.7834	21.4201
ENSG00000034713	2451.52	1738.72	0.48389	0.0019466	0.012709	GABARAPL2	chr16	+	75600249	75611779	2274	protein_coding	GABA(A)_receptor-associated_protein-like_2	2607	2480	2198	1801	37.4376	34.9773	32.1097	23.2092
ENSG00000035403	7190.26	14140.5	-0.95709	1.0938e-11	3.3007e-10	VCL	chr10	+	75757872	75879918	5482	protein_coding	vinculin	6418	7934	7050	14647	38.2312	46.4171	42.7218	78.2973
ENSG00000035499	5.73183	33.7897	-1.381	0.0072403	0.037834	DEPDC1B	chr5	-	59892739	59996017	2499	protein_coding	DEP_domain_containing_1B	7	5	5	35	0.0914721	0.0641696	0.0664665	0.41043
ENSG00000038382	7299.89	9872.37	-0.42809	0.0013189	0.0091151	TRIO	chr5	+	14143811	14532235	11100	protein_coding	trio_Rho_guanine_nucleotide_exchange_factor	6760	7271	7676	10226	19.8875	21.0086	22.9727	26.9973
ENSG00000038427	48697.4	61804.2	-0.33862	0.0072167	0.037773	VCAN	chr5	+	82767284	82878122	12625	protein_coding	versican	45023	51136	48707	64018	116.456	129.903	128.162	148.596
ENSG00000039319	1704.68	1205.81	0.4873	0.0020981	0.013476	ZFYVE16	chr5	+	79703832	79775169	6773	protein_coding	zinc_finger_FYVE_domain_containing_16	1640	1606	1820	1249	7.90715	7.60483	8.92667	5.40404
ENSG00000040608	6.05404	49.2364	-1.7974	0.00042076	0.0034091	RTN4R	chr22	-	20228938	20270769	2157	protein_coding	reticulon_4_receptor	7	7	4	51	0.105975	0.104081	0.061604	0.692878
ENSG00000040731	28.79	139.02	-1.8113	1.6344e-05	0.00019179	CDH10	chr5	-	24487209	24645087	3438	protein_coding	cadherin_10_type_2_(T2-cadherin)	17	39	30	144	0.161473	0.363818	0.289878	1.22742
ENSG00000041353	6311.29	1583.29	1.9456	2.3603e-34	3.6493e-32	RAB27B	chr18	+	52385091	52562747	7281	protein_coding	RAB27B_member_RAS_oncogene_family	5669	7323	5801	1640	25.4257	32.2569	26.4674	6.6007
ENSG00000041357	2401.15	3267.94	-0.43483	0.0039709	0.023142	PSMA4	chr15	+	78832747	78841604	2741	protein_coding	proteasome_(prosome_macropain)_subunit_alpha_type_4	2321	2646	2177	3385	27.6518	30.9604	26.3845	36.1898
ENSG00000041880	973.737	1342.9	-0.45203	0.005064	0.028369	PARP3	chr3	+	51976361	51982883	2472	protein_coding	poly_(ADP-ribose)_polymerase_family_member_3	943	1024	929	1391	12.4572	13.2855	12.4844	16.4898
ENSG00000041982	4174.86	2006.14	1.0263	3.0433e-09	7.0433e-08	TNC	chr9	-	117782806	117880536	7641	protein_coding	tenascin_C	4781	4071	3545	2078	20.4327	17.0874	15.4122	7.96952
ENSG00000044115	10428.8	14215.8	-0.43991	0.00058092	0.0044977	CTNNA1	chr5	+	137946656	138270723	3756	protein_coding	catenin_(cadherin-associated_protein)_alpha_1_102kDa	9736	10582	10696	14725	84.6471	90.3582	94.6008	114.886
ENSG00000044574	24754.8	52255.2	-1.0591	3.7283e-15	1.6349e-13	HSPA5	chr9	-	127997132	128003609	3908	protein_coding	heat_shock_70kDa_protein_5_(glucose-regulated_protein_78kDa)	22949	27276	23443	54127	191.764	223.847	199.277	405.879
ENSG00000046653	147.861	59.856	1.1557	0.00035545	0.0029403	GPM6B	chrX	-	13789150	13956757	3957	protein_coding	glycoprotein_M6B	132	158	150	62	1.08934	1.28061	1.25929	0.459158
ENSG00000047621	293.743	507.81	-0.75133	0.00069032	0.0052181	C12orf4	chr12	-	4596894	4647674	3826	protein_coding	chromosome_12_open_reading_frame_4	283	325	266	526	2.41545	2.72435	2.3096	4.02882
ENSG00000047644	1903.25	2690.62	-0.48911	0.0008736	0.0063847	WWC3	chrX	+	9983602	10112518	6647	protein_coding	WWC_family_member_3	1829	1832	1996	2787	8.98556	8.83945	9.97549	12.2871
ENSG00000047849	14122.2	22492.3	-0.65814	4.5834e-06	6.1124e-05	MAP4	chr3	-	47892182	48130769	8920	protein_coding	microtubule-associated_protein_4	12270	14504	15243	23298	44.9197	52.1493	56.7682	76.5404
ENSG00000048342	226.569	486.571	-1.0167	0.00023682	0.0020697	CC2D2A	chr4	+	15471489	15603180	5249	protein_coding	coiled-coil_and_C2_domain_containing_2A	155	287	234	504	0.9643	1.7536	1.48094	2.81378
ENSG00000048471	786.976	1221.25	-0.6156	0.00034819	0.0028881	SNX29	chr16	+	12070594	12668146	8171	protein_coding	sorting_nexin_29	716	858	768	1265	2.86151	3.36773	3.12238	4.53683
ENSG00000048740	472.011	882.393	-0.8667	1.8435e-05	0.00021352	CELF2	chr10	+	11047259	11378666	9233	protein_coding	CUGBP_Elav-like_family_member_2	510	409	482	914	1.80378	1.42071	1.73422	2.90095
ENSG00000049130	1494.67	810.952	0.84749	2.1914e-05	0.00024954	KITLG	chr12	-	88886570	88974628	5191	protein_coding	KIT_ligand	1173	1802	1480	840	7.37911	11.1334	9.47131	4.74204
ENSG00000049192	2977.73	1530.19	0.93656	4.8355e-09	1.0889e-07	ADAMTS6	chr5	-	64444563	64777747	7311	protein_coding	ADAM_metallopeptidase_with_thrombospondin_type_1_motif_6	2711	2812	3329	1585	12.109	12.3357	15.1264	6.35315
ENSG00000049246	107.036	291.557	-1.3243	4.1638e-06	5.6024e-05	PER3	chr1	+	7844380	7905237	6279	protein_coding	period_circadian_clock_3	115	106	97	302	0.598087	0.541428	0.513193	1.40946
ENSG00000049249	45.3313	138.055	-1.3503	0.00039437	0.0032196	TNFRSF9	chr1	-	7979907	8000926	1923	protein_coding	tumor_necrosis_factor_receptor_superfamily_member_9	35	49	51	143	0.594355	0.817226	0.881029	2.17918
ENSG00000049323	30083.2	16807	0.82645	1.4554e-10	3.9327e-09	LTBP1	chr2	+	33172039	33624576	6333	protein_coding	latent_transforming_growth_factor_beta_binding_protein_1	31086	29379	28923	17409	160.292	148.783	151.717	80.5566
ENSG00000049540	5.68683	274.179	-4.4236	1.7918e-26	1.9058e-24	ELN	chr7	+	73442119	73484237	3781	protein_coding	elastin	3	8	6	284	0.0259103	0.0678592	0.0527162	2.20114
ENSG00000049860	6182.47	3883.88	0.65351	5.5631e-05	0.00057777	HEXB	chr5	+	73935848	74018472	2021	protein_coding	hexosaminidase_B_(beta_polypeptide)	6938	6080	5344	4023	112.105	96.4856	87.8414	58.3338
ENSG00000050130	2285.57	1689.48	0.42584	0.0059052	0.032262	JKAMP	chr14	+	59951161	59972128	2302	protein_coding	JNK1/MAPK8-associated_membrane_protein	2396	2338	2059	1750	33.989	32.5735	29.7133	22.2777
ENSG00000050165	4531.5	8732.21	-0.93101	8.3149e-13	2.7959e-11	DKK3	chr11	-	11984653	12031316	2650	protein_coding	dickkopf_3_homolog_(Xenopus_laevis)	4482	4647	4344	9045	55.231	56.2409	54.4557	100.023
ENSG00000050344	1173.22	2495.61	-1.0572	1.0121e-09	2.4641e-08	NFE2L3	chr7	+	26191860	26226745	3686	protein_coding	nuclear_factor_(erythroid-derived_2)-like_3	1034	1370	1090	2585	9.16057	11.9204	9.82359	20.5514
ENSG00000050405	3453.98	5058.8	-0.53575	0.0012553	0.0087396	LIMA1	chr12	-	50569571	50677329	3920	protein_coding	LIM_domain_and_actin_binding_1	3032	4097	3159	5240	25.2581	33.5201	26.7709	39.1726
ENSG00000050426	936.28	567.666	0.69543	0.00029776	0.0025158	LETMD1	chr12	+	51441745	51454207	2948	protein_coding	LETM1_domain_containing_1	1015	813	951	588	11.2433	8.84481	10.7165	5.84503
ENSG00000050730	242.981	145.778	0.68543	0.0088561	0.044524	TNIP3	chr4	-	122052563	122148621	2429	protein_coding	TNFAIP3_interacting_protein_3	227	265	231	151	3.0518	3.499	3.15925	1.82174
ENSG00000051180	25.8635	113.919	-1.7076	4.6515e-05	0.0004916	RAD51	chr15	+	40986972	41024354	2266	protein_coding	RAD51_homolog_(S._cerevisiae)	24	30	23	118	0.345866	0.424606	0.337184	1.52602
ENSG00000051341	17.4425	74.3373	-1.5213	0.0010744	0.0076473	POLQ	chr3	-	121150278	121264853	8775	protein_coding	polymerase_(DNA_directed)_theta	13	21	18	77	0.0483786	0.0767534	0.0681435	0.257146
ENSG00000051523	8090.36	3261.19	1.2832	3.1213e-18	1.7867e-16	CYBA	chr16	-	88709691	88717560	1415	protein_coding	cytochrome_b-245_alpha_polypeptide	8788	7711	7529	3378	202.811	174.775	176.758	69.9584
ENSG00000051620	1800.26	1238.63	0.52712	0.00058245	0.0045049	HEBP2	chr6	+	138724668	138734310	990	protein_coding	heme_binding_protein_2	1860	1747	1742	1283	61.3529	56.5956	58.4537	37.9777
ENSG00000052795	377.673	582.148	-0.59823	0.0036642	0.021567	FNIP2	chr4	+	159690290	159829201	6925	protein_coding	folliculin_interacting_protein_2	381	398	344	603	1.79664	1.84327	1.6502	2.55173
ENSG00000052802	2444.2	12214.5	-2.0292	5.1176e-09	1.1455e-07	MSMO1	chr4	+	166248775	166264312	2269	protein_coding	methylsterol_monooxygenase_1	2447	3028	1803	12652	35.2173	42.8003	26.3974	163.404
ENSG00000052841	3322.08	2082.41	0.66016	5.0158e-06	6.5984e-05	TTC17	chr11	+	43380482	43516483	4469	protein_coding	tetratricopeptide_repeat_domain_17	3459	3169	3241	2157	25.2754	22.7424	24.0917	14.1441
ENSG00000054282	704.371	1246.36	-0.80034	2.5281e-06	3.5802e-05	SDCCAG8	chr1	+	243419320	243663394	2567	protein_coding	serologically_defined_colon_cancer_antigen_8	713	679	701	1291	9.07028	8.48339	9.07176	14.738
ENSG00000054356	44.703	7.72335	1.6444	0.00052954	0.004147	PTPRN	chr2	-	220154345	220174370	5099	protein_coding	protein_tyrosine_phosphatase_receptor_type_N	43	49	41	8	0.275385	0.308203	0.267115	0.0459771
ENSG00000054654	45.8033	114.885	-1.1081	0.0040935	0.023776	SYNE2	chr14	+	64319683	64693165	21878	protein_coding	spectrin_repeat_containing_nuclear_envelope_2	47	40	49	119	0.0701532	0.0586378	0.0744025	0.159396
ENSG00000054965	1944.23	2543.88	-0.38023	0.0076092	0.039391	FAM168A	chr11	-	73111532	73309234	7296	protein_coding	family_with_sequence_similarity_168_member_A	1867	2016	1899	2635	8.35635	8.86198	8.64648	10.5836
ENSG00000055211	3205.72	1981.04	0.68123	1.1602e-06	1.7665e-05	GINM1	chr6	+	149887430	149912884	2024	protein_coding	glycoprotein_integral_membrane_1	3198	3299	3034	2052	51.5971	52.2754	49.7971	29.7101
ENSG00000055813	16.8635	252.94	-3.2708	2.458e-17	1.3212e-15	CCDC85A	chr2	+	56411258	56613308	3982	protein_coding	coiled-coil_domain_containing_85A	18	12	20	262	0.147614	0.0966508	0.166851	1.92813
ENSG00000055917	2840.75	2152.88	0.39245	0.0050076	0.028104	PUM2	chr2	-	20448452	20551995	6117	protein_coding	pumilio_homolog_2_(Drosophila)	2735	2806	2904	2230	14.6008	14.7121	15.7709	10.6832
ENSG00000055950	1239.13	921.975	0.41569	0.010235	0.049952	MRPL43	chr10	-	102729215	102747272	2134	protein_coding	mitochondrial_ribosomal_protein_L43	1220	1305	1160	955	18.6691	19.6129	18.0577	13.1143
ENSG00000056972	1098.41	493.329	1.1212	8.4407e-11	2.3485e-09	TRAF3IP2	chr6	-	111877657	111927481	5128	protein_coding	TRAF3_interacting_protein_2	1012	1170	1086	511	6.44451	7.31751	7.03527	2.92018
ENSG00000057019	16296.9	22240.4	-0.43803	0.0049717	0.027985	DCBLD2	chr3	-	98514785	98620533	6122	protein_coding	discoidin_CUB_and_LCCL_domain_containing_2	13719	18750	16070	23037	73.179	98.2275	87.2011	110.273
ENSG00000057294	265.856	1189.4	-2.038	2.1791e-17	1.1841e-15	PKP2	chr12	-	32943679	33049774	4302	protein_coding	plakophilin_2	212	350	231	1232	1.60925	2.60929	1.78378	8.39223
ENSG00000057657	3238.78	134.193	4.3431	4.9976e-81	3.569e-78	PRDM1	chr6	+	106534195	106557814	5164	protein_coding	PR_domain_containing_1_with_ZNF_domain	3597	2417	3589	139	22.7463	15.0112	23.088	0.788797
ENSG00000057704	321.875	159.294	0.9469	0.00021579	0.001911	TMCC3	chr12	-	94960900	95044338	5877	protein_coding	transmembrane_and_coiled-coil_domain_family_3	264	334	360	165	1.46692	1.8227	2.03491	0.822745
ENSG00000058056	345.065	526.153	-0.58115	0.0063974	0.034351	USP13	chr3	+	179370543	179507189	8323	protein_coding	ubiquitin_specific_peptidase_13_(isopeptidase_T-3)	314	381	332	545	1.23199	1.46815	1.32513	1.9189
ENSG00000058085	557.354	331.139	0.71453	0.0012435	0.0086816	LAMC2	chr1	+	183155373	183214035	5147	protein_coding	laminin_gamma_2	451	580	628	343	2.86141	3.61409	4.05326	1.95289
ENSG00000058091	1776.53	2848.95	-0.66555	1.7931e-05	0.00020894	CDK14	chr7	+	90095738	90839905	5163	protein_coding	cyclin-dependent_kinase_14	1848	1849	1584	2951	11.6884	11.4858	10.1918	16.7496
ENSG00000058272	1653.2	2243.63	-0.4316	0.0030098	0.018267	PPP1R12A	chr12	-	80167343	80329240	5721	protein_coding	protein_phosphatase_1_regulatory_subunit_12A	1591	1649	1675	2324	9.08145	9.2443	9.72617	11.9042
ENSG00000058404	318.892	68.5447	2.0355	2.4137e-13	8.5981e-12	CAMK2B	chr7	-	44256749	44374176	4447	protein_coding	calcium/calmodulin-dependent_protein_kinase_II_beta	317	277	353	71	2.32782	1.99774	2.63698	0.467873
ENSG00000058668	15882.3	10360.9	0.60467	1.514e-05	0.00017935	ATP2B4	chr1	+	203595689	203713209	8968	protein_coding	ATPase_Ca++_transporting_plasma_membrane_4	13928	17011	16328	10732	50.7166	60.8358	60.4835	35.0689
ENSG00000058866	58.2569	143.847	-1.0879	0.0048138	0.027232	DGKG	chr3	-	185823457	186080026	6054	protein_coding	diacylglycerol_kinase_gamma_90kDa	41	83	50	149	0.221156	0.439705	0.274364	0.721242
ENSG00000059377	177.011	57.9251	1.443	3.3441e-06	4.6095e-05	TBXAS1	chr7	+	139476850	139720125	2367	protein_coding	thromboxane_A_synthase_1_(platelet)	177	170	179	60	2.44192	2.30343	2.5122	0.742831
ENSG00000059573	2207.48	3726.52	-0.73755	2.3383e-06	3.3271e-05	ALDH18A1	chr10	-	97365696	97416463	3349	protein_coding	aldehyde_dehydrogenase_18_family_member_A1	1975	2502	2095	3860	19.2579	23.9606	20.7811	33.7761
ENSG00000059588	531.319	771.37	-0.51693	0.009231	0.045886	TARBP1	chr1	-	234527059	234614849	5130	protein_coding	TAR_(HIV-1)_RNA_binding_protein_1	452	547	582	799	2.87725	3.41976	3.76881	4.56422
ENSG00000059758	6289.84	3216.78	0.94556	5.5535e-10	1.3835e-08	CDK17	chr12	-	96672039	96794338	4157	protein_coding	cyclin-dependent_kinase_17	6284	5593	6804	3332	49.3643	43.1509	54.373	23.4889
ENSG00000059769	513.06	285.764	0.80828	9.7753e-05	0.00095072	DNAJC25	chr9	+	114393632	114432508	2572	protein_coding	DnaJ_(Hsp40)_homolog_subfamily_C__member_25	468	522	536	296	5.94199	6.50916	6.92298	3.37254
ENSG00000059804	3592.83	2419.34	0.55771	0.00024126	0.0020987	SLC2A3	chr12	-	8071826	8088871	4414	protein_coding	solute_carrier_family_2_(facilitated_glucose_transporter)_member_3	3638	3241	3792	2506	26.9146	23.549	28.5388	16.6374
ENSG00000059915	252.549	108.127	1.1321	2.5355e-05	0.00028377	PSD	chr10	-	104162376	104181296	4183	protein_coding	pleckstrin_and_Sec7_domain_containing	254	268	229	112	1.98291	2.05481	1.81864	0.784634
ENSG00000060138	8200.95	4948.74	0.71146	5.2318e-06	6.8525e-05	YBX3	chr12	-	10851683	10875911	6393	protein_coding	Y_box_binding_protein_3	7957	7244	9159	5126	40.6445	36.3412	47.5929	23.4969
ENSG00000060656	998.801	564.77	0.79837	4.0636e-06	5.4755e-05	PTPRU	chr1	+	29563028	29653325	5579	protein_coding	protein_tyrosine_phosphatase_receptor_type_U	953	969	1047	585	5.57819	5.57048	6.23433	3.07281
ENSG00000060762	257.775	438.3	-0.72534	0.0016351	0.010928	MPC1	chr6	-	166778407	166796486	962	protein_coding	mitochondrial_pyruvate_carrier_1	247	285	235	454	8.38453	9.50156	8.11506	13.8299
ENSG00000061337	4.34795	39.5822	-1.6867	0.0010397	0.0074288	LZTS1	chr8	-	20103676	20161474	5706	protein_coding	leucine_zipper_putative_tumor_suppressor_1	2	6	5	41	0.011446	0.0337244	0.0291097	0.210566
ENSG00000061656	796.854	536.773	0.55185	0.0021698	0.013871	SPAG4	chr20	+	34203814	34208971	1453	protein_coding	sperm_associated_antigen_4	786	761	821	556	17.665	16.7975	18.7705	11.2136
ENSG00000062282	560.626	156.398	1.7547	5.6651e-16	2.7057e-14	DGAT2	chr11	+	75470557	75512579	5926	protein_coding	diacylglycerol_O-acyltransferase_2	520	601	547	162	2.86549	3.25266	3.06637	0.801106
ENSG00000062716	6341.38	4417.76	0.50618	0.0034659	0.020626	VMP1	chr17	+	57784553	57919616	4325	protein_coding	vacuole_membrane_protein_1	7197	5298	6317	4576	54.3404	39.2872	48.5204	31.0054
ENSG00000063046	16545.3	11500.1	0.51562	0.0001268	0.0011982	EIF4B	chr12	+	53399942	53435993	4148	protein_coding	eukaryotic_translation_initiation_factor_4B	17259	15591	16297	11912	135.873	120.548	130.517	84.1556
ENSG00000063241	799.282	1283.04	-0.65926	0.00043047	0.0034723	ISOC2	chr19	-	55964352	55973710	2283	protein_coding	isochorismatase_domain_containing_2	732	938	710	1329	10.4704	13.1772	10.3312	17.0591
ENSG00000063438	1576.65	754.958	1.0374	2.5196e-11	7.2527e-10	AHRR	chr5	+	304291	438406	5661	protein_coding	aryl-hydrocarbon_receptor_repressor	1538	1615	1535	782	8.87197	9.14965	9.00771	4.04809
ENSG00000063660	16194.6	7025.35	1.1868	1.9086e-21	1.3963e-19	GPC1	chr2	+	241375088	241407493	3711	protein_coding	glypican_1	15461	16648	16051	7277	136.052	143.879	143.685	57.4643
ENSG00000064042	948.094	1561.08	-0.69754	7.7462e-05	0.0007715	LIMCH1	chr4	+	41361624	41702061	6165	protein_coding	LIM_and_calponin_homology_domains_1	897	1084	841	1617	4.75134	5.63925	4.53171	7.68624
ENSG00000064115	1373.59	1978.14	-0.51269	0.0015767	0.010632	TM7SF3	chr12	-	27126128	27167367	2709	protein_coding	transmembrane_7_superfamily_member_3	1194	1467	1427	2049	14.393	17.3679	17.499	22.1651
ENSG00000064393	10359.2	3537.29	1.4991	2.3746e-16	1.1715e-14	HIPK2	chr7	-	139246316	139477577	15049	protein_coding	homeodomain_interacting_protein_kinase_2	8878	9207	12707	3664	19.2648	19.6217	28.0501	7.13485
ENSG00000064666	1747.93	4891.78	-1.4538	6.263e-23	5.2768e-21	CNN2	chr19	+	1026212	1039068	2548	protein_coding	calponin_2	1845	1704	1644	5067	23.6458	21.4484	21.4339	58.2758
ENSG00000064989	1444.27	234.597	1.7342	0.00023891	0.0020855	CALCRL	chr2	-	188207856	188313187	5223	protein_coding	calcitonin_receptor-like	2082	979	1211	243	13.0172	6.01157	7.70235	1.3634
ENSG00000065000	5385.69	6923.02	-0.35642	0.0059682	0.032571	AP3D1	chr19	-	2100988	2164464	5034	protein_coding	adaptor-related_protein_complex_3_delta_1_subunit	5123	5427	5464	7171	33.2329	34.5758	36.0576	41.7449
ENSG00000065268	658.892	991.485	-0.57055	0.0016742	0.011154	WDR18	chr19	+	983174	994569	1548	protein_coding	WD_repeat_domain_18	648	718	594	1027	13.6698	14.8757	12.7472	19.4418
ENSG00000065308	10454.3	13461.8	-0.35886	0.0057403	0.031568	TRAM2	chr6	-	52362200	52441713	6908	protein_coding	translocation_associated_membrane_protein_2	9618	10735	10742	13944	45.4663	49.8397	51.6573	59.1523
ENSG00000065361	5.39652	36.6859	-1.5088	0.0033375	0.019965	ERBB3	chr12	+	56473641	56497289	5919	protein_coding	v-erb-b2_erythroblastic_leukemia_viral_oncogene_homolog_3_(avian)	6	4	6	38	0.0331024	0.0216739	0.0336746	0.188136
ENSG00000065518	2695.09	1816.92	0.55737	0.00011313	0.0010841	NDUFB4	chr3	+	120315156	120321347	1426	protein_coding	NADH_dehydrogenase_(ubiquinone)_1_beta_subcomplex_4_15kDa	2727	2765	2520	1882	62.4486	62.1872	58.7057	38.6756
ENSG00000065600	709.83	385.202	0.85043	7.5127e-06	9.5563e-05	TMEM206	chr1	-	212537273	212588243	2475	protein_coding	transmembrane_protein_206	713	670	726	399	9.40744	8.6821	9.74452	4.72427
ENSG00000065615	575.156	324.381	0.78869	0.00021586	0.001911	CYB5R4	chr6	+	84569362	84670146	2255	protein_coding	cytochrome_b5_reductase_4	642	553	513	336	9.29706	7.86509	7.55736	4.36646
ENSG00000065621	614.218	362.032	0.72804	0.00062274	0.0047673	GSTO2	chr10	+	106028631	106059616	2694	protein_coding	glutathione_S-transferase_omega_2	696	553	574	375	8.43662	6.58344	7.07805	4.07916
ENSG00000065802	9064.66	6193.16	0.53808	0.00025592	0.0022045	ASB1	chr2	+	239335383	239360891	6994	protein_coding	ankyrin_repeat_and_SOCS_box_containing_1	7802	9495	9678	6415	36.4282	43.5406	45.9684	26.8787
ENSG00000065911	2771.54	2050.55	0.42418	0.0071295	0.037477	MTHFD2	chr2	+	74425689	74444692	4456	protein_coding	methylenetetrahydrofolate_dehydrogenase_(NADP+_dependent)_2_methenyltetrahydrofolate_cyclohydrolase	2589	2574	3074	2124	18.9733	18.5263	22.917	13.9684
ENSG00000065923	1311.73	1931.8	-0.53761	0.0057629	0.031663	SLC9A7	chrX	-	46464753	46618490	3838	protein_coding	solute_carrier_family_9_subfamily_A_(NHE7_cation_proton_antiporter_7)_member_7	1001	1480	1427	2001	8.51699	12.3675	12.3515	15.2784
ENSG00000066056	1964.53	1122.78	0.77365	0.00015154	0.0013985	TIE1	chr1	+	43766664	43788779	3882	protein_coding	tyrosine_kinase_with_immunoglobulin-like_and_EGF-like_domains_1	2414	1789	1625	1163	20.3067	14.7802	13.9058	8.77932
ENSG00000066230	1563.21	1043.62	0.56929	0.00024058	0.0020957	SLC9A3	chr5	-	473425	524447	2584	protein_coding	solute_carrier_family_9_subfamily_A_(NHE3_cation_proton_antiporter_3)_member_3	1529	1512	1605	1081	19.3229	18.7666	20.6339	12.2594
ENSG00000066279	38.8465	366.859	-2.8228	7.0477e-16	3.3133e-14	ASPM	chr1	-	197053258	197115824	10887	protein_coding	asp_(abnormal_spindle)_homolog_microcephaly_associated_(Drosophila)	31	57	28	380	0.0929845	0.167916	0.0854376	1.02285
ENSG00000066629	593.554	866.946	-0.52861	0.0038654	0.022591	EML1	chr14	+	100204030	100408397	4535	protein_coding	echinoderm_microtubule_associated_protein_like_1	560	645	561	898	4.03244	4.5615	4.10946	5.80278
ENSG00000067064	1080.52	4066.34	-1.8354	1.3885e-19	9.2141e-18	IDI1	chr10	-	1085848	1095110	2301	protein_coding	isopentenyl-diphosphate_delta_isomerase_1	1083	1321	813	4212	15.3698	18.4124	11.7374	53.6424
ENSG00000067113	1416.05	954.799	0.54564	0.0069048	0.036614	PPAP2A	chr5	-	54720682	54830878	1597	protein_coding	phosphatidic_acid_phosphatase_type_2A	1603	1509	1096	989	32.7782	30.3047	22.7984	18.148
ENSG00000067141	1230.82	862.119	0.49552	0.0092785	0.046091	NEO1	chr15	+	73344051	73597547	7342	protein_coding	neogenin_1	1013	1448	1206	893	4.50559	6.32528	5.45673	3.5643
ENSG00000067208	1193.87	2088.2	-0.78884	1.7986e-07	3.1365e-06	EVI5	chr1	-	92974253	93257961	7403	protein_coding	ecotropic_viral_integration_site_5	1135	1207	1208	2163	5.00663	5.22907	5.42074	8.56221
ENSG00000067445	511.095	813.848	-0.64849	0.00050658	0.003988	TRO	chrX	+	54946895	54957864	4647	protein_coding	trophinin	524	512	483	843	3.68227	3.53364	3.45282	5.31608
ENSG00000067533	436.06	689.309	-0.63434	0.001565	0.010572	RRP15	chr1	+	218458629	218511325	7771	protein_coding	ribosomal_RNA_processing_15_homolog_(S._cerevisiae)	391	485	422	714	1.64307	2.00166	1.80399	2.69252
ENSG00000067560	14462.1	20755.5	-0.51309	5.8063e-05	0.00059971	RHOA	chr3	-	49396578	49450431	2031	protein_coding	ras_homolog_family_member_A	13997	14028	14961	21499	225.052	221.519	244.709	310.202
ENSG00000067704	4680.09	3384.76	0.45919	0.00072053	0.0054029	IARS2	chr1	+	220267444	220321380	3557	protein_coding	isoleucyl-tRNA_synthetase_2_mitochondrial	4367	4698	4852	3506	40.0919	42.3599	45.3144	28.8845
ENSG00000067715	336.766	621.73	-0.84056	0.00018577	0.0016794	SYT1	chr12	+	79257773	79845788	4808	protein_coding	synaptotagmin_I	331	286	383	644	2.24813	1.90777	2.64627	3.92517
ENSG00000067836	219.944	562.839	-1.2807	5.4051e-08	1.0326e-06	ROGDI	chr16	-	4846969	4852951	2684	protein_coding	rogdi_homolog_(Drosophila)	185	249	221	583	2.25085	2.97538	2.73532	6.36536
ENSG00000068079	231.429	379.41	-0.67049	0.0061762	0.03339	IFI35	chr17	+	41158742	41166473	1241	protein_coding	interferon-induced_protein_35	245	246	197	393	6.44691	6.35753	5.27344	9.28021
ENSG00000068366	5744.59	3944.7	0.52911	0.00083441	0.0061523	ACSL4	chrX	-	108872579	108976632	5333	protein_coding	acyl-CoA_synthetase_long-chain_family_member_4	5480	6614	5005	4086	33.5557	39.7757	31.1768	22.4524
ENSG00000068438	1360	1812.09	-0.40487	0.0074148	0.038584	FTSJ1	chrX	+	48334541	48344752	1986	protein_coding	FtsJ_RNA_methyltransferase_homolog_1_(E._coli)	1298	1425	1322	1877	21.3429	23.0123	22.1132	27.6963
ENSG00000068489	108.955	571.528	-2.2025	3.4142e-15	1.5016e-13	PRR11	chr17	+	57232860	57282066	2334	protein_coding	proline_rich_11	82	140	103	592	1.14728	1.92377	1.46601	7.43289
ENSG00000068654	1492.41	2064.07	-0.45701	0.0030552	0.01849	POLR1A	chr2	-	86247339	86333278	12749	protein_coding	polymerase_(RNA)_I_polypeptide_A_194kDa	1361	1615	1465	2138	3.48609	4.06276	3.81734	4.91438
ENSG00000068724	1126.19	1556.26	-0.45549	0.0038268	0.022392	TTC7A	chr2	+	47143296	47303276	5157	protein_coding	tetratricopeptide_repeat_domain_7A	1150	1120	1077	1612	7.28212	6.9654	6.93774	9.1602
ENSG00000068784	258.769	426.715	-0.68418	0.0028175	0.017268	SRBD1	chr2	-	45615819	45839304	3681	protein_coding	S1_RNA_binding_domain_1	250	244	275	442	2.21785	2.12593	2.4818	3.51879
ENSG00000069122	56.7308	167.017	-1.3417	0.00018761	0.0016939	GPR116	chr6	-	46820249	46922680	5810	protein_coding	G_protein-coupled_receptor_116	52	70	47	173	0.29227	0.386409	0.268733	0.872583
ENSG00000069275	4162.96	6296.46	-0.58459	6.3978e-05	0.00065226	NUCKS1	chr1	-	205681947	205719404	6496	protein_coding	nuclear_casein_kinase_and_cyclin-dependent_kinase_substrate_1	3708	4626	4058	6522	18.6402	22.8394	20.7523	29.422
ENSG00000069399	918.52	672.897	0.43636	0.010038	0.04916	BCL3	chr19	+	45250962	45263301	2038	protein_coding	B-cell_CLL/lymphoma_3	898	937	896	697	14.389	14.7455	14.605	10.0223
ENSG00000069424	845.616	590.836	0.50034	0.0061421	0.033278	KCNAB2	chr1	+	6051526	6161253	4273	protein_coding	potassium_voltage-gated_channel_shaker-related_subfamily_beta_member_2	871	886	757	612	6.65644	6.65007	5.88521	4.19716
ENSG00000069535	15.7394	69.5102	-1.4479	0.0030364	0.018399	MAOB	chrX	-	43625858	43741693	2566	protein_coding	monoamine_oxidase_B	15	25	7	72	0.190894	0.31247	0.0906234	0.822267
ENSG00000069667	329.431	198.876	0.68652	0.0038704	0.022612	RORA	chr15	-	60780483	61521518	10844	protein_coding	RAR-related_orphan_receptor_A	317	310	352	206	0.954612	0.916848	1.07833	0.556691
ENSG00000069849	6216.47	4545.19	0.4427	0.002089	0.013451	ATP1B3	chr3	+	141594966	141645356	1951	protein_coding	ATPase_Na+/K+_transporting_beta_3_polypeptide	6664	5965	5836	4708	111.541	98.057	99.3704	70.7157
ENSG00000069869	1599.66	1122.78	0.49605	0.0037633	0.022072	NEDD4	chr15	-	56119120	56285944	7235	protein_coding	neural_precursor_cell_expressed_developmentally_down-regulated_4_E3_ubiquitin_protein_ligase	1487	1472	1795	1163	6.71165	6.52521	8.24186	4.71062
ENSG00000069974	888.38	614.006	0.51638	0.0036806	0.021649	RAB27A	chr15	-	55495164	55611311	3459	protein_coding	RAB27A_member_RAS_oncogene_family	862	838	940	636	8.13793	7.76996	9.02769	5.3882
ENSG00000070214	6280.84	2859.57	1.1119	2.1264e-14	8.5268e-13	SLC44A1	chr9	+	108006903	108201452	10511	protein_coding	solute_carrier_family_44_member_1	6461	5717	6476	2962	20.073	17.4441	20.4674	8.25806
ENSG00000070614	4086.28	7980.15	-0.9487	2.1815e-12	7.0057e-11	NDST1	chr5	+	149865381	149937773	8030	protein_coding	N-deacetylase/N-sulfotransferase_(heparan_glucosaminyl)_1	3969	4350	3835	8266	16.1407	17.374	15.8653	30.1659
ENSG00000070669	2928.91	1563.01	0.87637	1.5824e-06	2.352e-05	ASNS	chr7	-	97481430	97501854	2356	protein_coding	asparagine_synthetase_(glutamine-hydrolyzing)	2583	2616	3506	1619	35.8019	35.6113	49.4351	20.1376
ENSG00000070778	963.666	1383.45	-0.50695	0.0030275	0.01836	PTPN21	chr14	-	88932122	89021077	6166	protein_coding	protein_tyrosine_phosphatase_non-receptor_type_21	943	882	1038	1433	4.99419	4.58765	5.59233	6.81051
ENSG00000070831	6775.21	9245.82	-0.44165	0.00048341	0.0038358	CDC42	chr1	+	22379120	22419437	2254	protein_coding	cell_division_cycle_42	6571	6895	6679	9577	95.1995	98.1083	98.4366	124.512
ENSG00000070882	713.997	1212.57	-0.741	2.4813e-05	0.00027853	OSBPL3	chr7	-	24836158	25021253	6760	protein_coding	oxysterol_binding_protein-like_3	650	787	688	1256	3.13996	3.73382	3.38097	5.44477
ENSG00000070961	1636.6	1008.86	0.68075	2.0192e-05	0.00023133	ATP2B1	chr12	-	89981828	90103077	7032	protein_coding	ATPase_Ca++_transporting_plasma_membrane_1	1523	1791	1556	1045	7.07258	8.16849	7.35072	4.35486
ENSG00000071205	573.183	880.462	-0.59734	0.0016325	0.01092	ARHGAP10	chr4	+	148653214	148993931	8188	protein_coding	Rho_GTPase_activating_protein_10	496	616	594	912	1.97816	2.41284	2.40995	3.26403
ENSG00000071242	8481.37	6252.05	0.43064	0.0036561	0.021544	RPS6KA2	chr6	-	166822852	167319939	5992	protein_coding	ribosomal_protein_S6_kinase_90kDa_polypeptide_2	7276	8902	9062	6476	39.6532	47.6476	50.2402	31.6717
ENSG00000071246	500.953	1083.2	-1.0733	1.5735e-08	3.2549e-07	VASH1	chr14	+	77228532	77249354	5724	protein_coding	vasohibin_1	469	565	457	1122	2.67566	3.16573	2.65226	5.74421
ENSG00000071282	203.938	767.508	-1.7789	1.578e-11	4.677e-10	LMCD1	chr3	+	8543393	8609805	1851	protein_coding	LIM_and_cysteine-rich_domains_1	216	250	141	795	3.8107	4.3317	2.53053	12.5863
ENSG00000071539	135.815	352.378	-1.2791	1.2643e-06	1.9152e-05	TRIP13	chr5	+	892758	919472	2672	protein_coding	thyroid_hormone_receptor_interactor_13	125	141	138	365	1.52767	1.69242	1.7157	4.00307
ENSG00000071575	1425.06	2592.15	-0.83666	2.3488e-06	3.3389e-05	TRIB2	chr2	+	12857015	12882860	4391	protein_coding	tribbles_homolog_2_(Drosophila)	1243	1699	1303	2685	9.2441	12.4095	9.8578	17.9192
ENSG00000071967	10858.9	14059.4	-0.36607	0.006992	0.036927	CYBRD1	chr2	+	172378757	172414643	4365	protein_coding	cytochrome_b_reductase_1	11450	10611	10201	14563	85.66	77.9646	77.635	97.7695
ENSG00000072041	1601.2	180.533	3.0141	9.3844e-49	2.5589e-46	SLC6A15	chr12	-	85253492	85307394	4229	protein_coding	solute_carrier_family_6_(neutral_amino_acid_transporter)_member_15	1801	1369	1581	187	13.907	10.3822	12.4192	1.29581
ENSG00000072042	2162.46	3936.98	-0.84258	1.8082e-07	3.1495e-06	RDH11	chr14	-	68143518	68162531	4035	protein_coding	retinol_dehydrogenase_11_(all-trans/9-cis/11-cis)	2074	2469	1893	4078	16.785	19.6247	15.585	29.617
ENSG00000072062	2531.88	3673.42	-0.52714	0.00013125	0.0012368	PRKACA	chr19	-	14202500	14228896	3105	protein_coding	protein_kinase_cAMP-dependent_catalytic_alpha	2521	2484	2520	3805	26.5136	25.6576	26.9611	35.9112
ENSG00000072110	14089.8	26783.6	-0.9125	5.3047e-13	1.8246e-11	ACTN1	chr14	-	69340860	69446157	4674	protein_coding	actinin_alpha_1	13121	14701	14089	27743	91.6717	100.875	100.136	173.941
ENSG00000072163	121.652	732.753	-2.4296	3.9592e-22	3.1251e-20	LIMS2	chr2	-	128395956	128439360	4807	protein_coding	LIM_and_senescent_cell_antigen-like_domains_2	128	99	134	759	0.869547	0.660521	0.92604	4.62705
ENSG00000072195	1793.2	3371.24	-0.89291	4.1714e-10	1.0657e-08	SPEG	chr2	+	220299568	220363009	10782	protein_coding	SPEG_complex_locus	1812	1754	1763	3492	5.48802	5.21742	5.4319	9.491
ENSG00000072210	2327.72	1339.04	0.78121	9.4836e-08	1.7345e-06	ALDH3A2	chr17	+	19551449	19580911	3928	protein_coding	aldehyde_dehydrogenase_3_family_member_A2	2168	2432	2324	1387	18.0237	19.8572	19.6546	10.3477
ENSG00000072310	2652.55	4733.45	-0.81565	2.0882e-07	3.6163e-06	SREBF1	chr17	-	17713713	17740325	4653	protein_coding	sterol_regulatory_element_binding_transcription_factor_1	2884	2670	2327	4903	20.2404	18.4036	16.6136	30.8792
ENSG00000072422	508.085	751.096	-0.54323	0.0052471	0.029264	RHOBTB1	chr10	-	62629196	62761198	4473	protein_coding	Rho-related_BTB_domain_containing_1	547	481	481	778	3.99342	3.44883	3.57228	5.09703
ENSG00000072501	1653.75	2213.71	-0.41068	0.0087036	0.04389	SMC1A	chrX	-	53401070	53449677	9784	protein_coding	structural_maintenance_of_chromosomes_1A	1455	1743	1723	2293	4.85628	5.71355	5.85016	6.86791
ENSG00000072571	22.4594	145.778	-2.1646	2.0828e-07	3.6111e-06	HMMR	chr5	+	162887175	162918947	3101	protein_coding	hyaluronan-mediated_motility_receptor_(RHAMM)	18	30	19	151	0.189552	0.310274	0.203541	1.42696
ENSG00000072778	22656.2	11287.7	0.98877	2.9117e-14	1.1491e-12	ACADVL	chr17	+	7120444	7128592	2352	protein_coding	acyl-CoA_dehydrogenase_very_long_chain	23359	22682	21292	11692	324.32	309.292	300.731	145.676
ENSG00000073060	927.666	4919.77	-2.3209	1.2155e-33	1.823e-31	SCARB1	chr12	-	125261402	125367214	5527	protein_coding	scavenger_receptor_class_B_member_1	911	1123	728	5096	5.38252	6.51652	4.37563	27.0195
ENSG00000073111	276.464	491.398	-0.77982	0.0014265	0.0097508	MCM2	chr3	+	127317066	127341276	3619	protein_coding	minichromosome_maintenance_complex_component_2	222	336	266	509	2.00319	2.97767	2.4417	4.1216
ENSG00000073150	1771.04	989.554	0.81351	4.9695e-06	6.549e-05	PANX2	chr22	+	50609160	50618723	3051	protein_coding	pannexin_2	1950	1530	1776	1025	20.8713	16.0833	19.3375	9.84506
ENSG00000073464	259.211	605.318	-1.1455	5.431e-06	7.0948e-05	CLCN4	chrX	+	10125024	10205700	6750	protein_coding	chloride_channel_voltage-sensitive_4	204	331	238	627	0.986923	1.57271	1.17131	2.72208
ENSG00000073578	3557.65	2759.17	0.36018	0.0080952	0.041421	SDHA	chr5	+	218356	256815	3001	protein_coding	succinate_dehydrogenase_complex_subunit_A_flavoprotein_(Fp)	3388	3705	3488	2858	36.8667	39.5957	38.6109	27.9083
ENSG00000073605	372.604	218.185	0.72569	0.0028554	0.017457	GSDMB	chr17	-	38060848	38076107	4655	protein_coding	gasdermin_B	347	328	432	226	2.43426	2.25985	3.08293	1.42274
ENSG00000073712	3160.33	4921.71	-0.62653	1.1863e-05	0.00014441	FERMT2	chr14	-	53323986	53419153	6001	protein_coding	fermitin_family_member_2	3078	2965	3348	5098	16.7495	15.8462	18.5337	24.8951
ENSG00000073756	13238.7	3013.07	1.7189	1.5737e-05	0.00018554	PTGS2	chr1	-	186640923	186649559	4514	protein_coding	prostaglandin-endoperoxide_synthase_2_(prostaglandin_G/H_synthase_and_cyclooxygenase)	15089	15614	8669	3121	109.158	110.937	63.7979	20.2614
ENSG00000073849	539.224	906.528	-0.72541	6.5694e-05	0.00066744	ST6GAL1	chr3	+	186648274	186796341	4893	protein_coding	ST6_beta-galactosamide_alpha-26-sialyltranferase_1	542	550	511	939	3.61727	3.60506	3.46932	5.62377
ENSG00000073910	93.1114	267.421	-1.3629	1.7757e-05	0.00020708	FRY	chr13	+	32605437	32870794	10735	protein_coding	furry_homolog_(Drosophila)	100	109	68	277	0.304197	0.325649	0.210429	0.756162
ENSG00000074047	657.53	1181.67	-0.81935	4.9146e-06	6.4994e-05	GLI2	chr2	+	121493199	121750229	6799	protein_coding	GLI_family_zinc_finger_2	695	665	594	1224	3.33808	3.13691	2.90229	5.27562
ENSG00000074181	13012.3	8375.97	0.62583	7.0604e-07	1.1134e-05	NOTCH3	chr19	-	15270444	15311792	8071	protein_coding	notch_3	12381	13557	12763	8676	50.094	53.8718	52.5321	31.5013
ENSG00000074219	591.228	876.6	-0.5476	0.0043668	0.025082	TEAD2	chr19	-	49843852	49865714	2440	protein_coding	TEA_domain_family_member_2	584	659	516	908	7.81592	8.66205	7.02521	10.9052
ENSG00000074410	19111.4	8378.87	1.1632	1.4708e-14	5.9778e-13	CA12	chr15	-	63613577	63674360	6413	protein_coding	carbonic_anhydrase_XII	16105	21186	19613	8679	82.0081	105.953	101.597	39.6593
ENSG00000074695	15606	11601.4	0.4209	0.001158	0.0081495	LMAN1	chr18	-	56995055	57027194	5521	protein_coding	lectin_mannose-binding_1	14657	16703	15068	12017	86.6931	97.0291	90.6644	63.7845
ENSG00000074935	506.607	328.242	0.5974	0.0053668	0.029852	TUBE1	chr6	-	112391980	112408732	3610	protein_coding	tubulin_epsilon_1	460	477	569	340	4.1611	4.23776	5.23606	2.76
ENSG00000075218	40.8685	198.876	-1.9266	3.6394e-07	6.0111e-06	GTSE1	chr22	+	46692638	46726707	3112	protein_coding	G-2_and_S-phase_expressed_1	31	57	34	206	0.325296	0.587436	0.362943	1.93983
ENSG00000075223	1990.66	10724.8	-2.3811	4.0792e-61	1.6534e-58	SEMA3C	chr7	-	80371854	80551675	5174	protein_coding	sema_domain_immunoglobulin_domain_(Ig)_short_basic_domain_secreted_(semaphorin)_3C	1865	2207	1852	11109	11.7709	13.6805	11.8909	62.9195
ENSG00000075275	80.4769	191.153	-1.0958	0.001264	0.0087883	CELSR1	chr22	-	46756731	46933067	11389	protein_coding	cadherin_EGF_LAG_seven-pass_G-type_receptor_1	73	65	101	198	0.209312	0.183043	0.294601	0.509467
ENSG00000075391	1496.03	2177.02	-0.52948	0.00041276	0.0033551	RASAL2	chr1	+	178062864	178448644	10898	protein_coding	RAS_protein_activator_like_2	1410	1481	1557	2255	4.22503	4.35846	4.74614	6.06368
ENSG00000075426	9456.58	4182.19	1.1565	8.54e-18	4.7435e-16	FOSL2	chr2	+	28615315	28640179	6708	protein_coding	FOS-like_antigen_2	9335	8947	9818	4332	45.4442	42.7769	48.6216	18.9248
ENSG00000075618	7820.25	16729.7	-1.0807	5.8217e-18	3.27e-16	FSCN1	chr7	+	5632439	5646286	2777	protein_coding	fascin_homolog_1_actin-bundling_protein_(Strongylocentrotus_purpuratus)	7708	7814	7725	17329	90.6406	90.2449	92.4106	182.867
ENSG00000075624	93543.2	162866	-0.78827	1.8316e-10	4.8703e-09	ACTB	chr7	-	5566782	5603415	2245	protein_coding	actin_beta	87322	97004	93907	168700	1270.18	1385.79	1389.57	2202.09
ENSG00000075643	616.417	150.605	1.9325	2.2393e-18	1.2966e-16	MOCOS	chr18	+	33767482	33852120	6160	protein_coding	molybdenum_cofactor_sulfurase	577	574	681	156	3.05881	2.98852	3.67253	0.742131
ENSG00000075651	1701.98	665.174	1.3207	3.3506e-16	1.6368e-14	PLD1	chr3	-	171318195	171528740	5855	protein_coding	phospholipase_D1_phosphatidylcholine-specific	1768	1614	1674	689	9.86081	8.84101	9.4979	3.44849
ENSG00000075702	19.1213	95.5765	-1.671	0.00037663	0.0030882	WDR62	chr19	+	36545783	36596008	5971	protein_coding	WD_repeat_domain_62	21	28	8	99	0.11485	0.150396	0.0445084	0.485875
ENSG00000075711	1759.58	2431.89	-0.45692	0.0020908	0.013457	DLG1	chr3	-	196769431	197026171	5034	protein_coding	discs_large_homolog_1_(Drosophila)	1638	1746	1848	2519	10.6257	11.1239	12.1952	14.664
ENSG00000075790	3133.1	2016.76	0.62273	1.5762e-05	0.00018569	BCAP29	chr7	+	107220422	107269615	5773	protein_coding	B-cell_receptor-associated_protein_29	3214	2970	3124	2089	18.1803	16.4999	17.9766	10.6041
ENSG00000076003	393.13	625.591	-0.64216	0.0017986	0.011882	MCM6	chr2	-	136597196	136633996	3736	protein_coding	minichromosome_maintenance_complex_component_6	344	421	405	648	3.00683	3.6141	3.6012	5.08282
ENSG00000076043	1351.67	1807.26	-0.41	0.0061705	0.033383	REXO2	chr11	+	114310108	114321001	1161	protein_coding	REX2_RNA_exonuclease_2_homolog_(S._cerevisiae)	1308	1375	1336	1872	36.7902	37.9836	38.2273	47.2509
ENSG00000076242	537.158	801.298	-0.55763	0.0025767	0.016048	MLH1	chr3	+	37034823	37107380	2752	protein_coding	mutL_homolog_1_colon_cancer_nonpolyposis_type_2_(E._coli)	496	566	536	830	5.88559	6.59619	6.47017	8.83825
ENSG00000076321	576.08	820.606	-0.49316	0.0080433	0.041169	KLHL20	chr1	+	173684080	173755840	3421	protein_coding	kelch-like_family_member_20	528	568	617	850	5.04009	5.32501	5.99144	7.2812
ENSG00000076344	72.9634	149.64	-0.90361	0.0090472	0.045166	RGS11	chr16	-	318300	325980	4294	protein_coding	regulator_of_G-protein_signaling_11	62	70	85	155	0.471505	0.522831	0.657591	1.05781
ENSG00000076356	1925.22	3829.82	-0.96303	3.3939e-08	6.6972e-07	PLXNA2	chr1	-	208195587	208417665	11444	protein_coding	plexin_A2	1811	1673	2235	3967	5.1677	4.6886	6.48782	10.1583
ENSG00000076685	1808.13	2722.48	-0.57881	5.2013e-05	0.00054408	NT5C2	chr10	-	104845940	104953056	5263	protein_coding	5'-nucleotidase_cytosolic_II	1755	1787	1833	2820	10.8893	10.8897	11.5699	15.7019
ENSG00000076706	298.11	502.018	-0.71772	0.00084503	0.0062122	MCAM	chr11	-	119179241	119191799	4865	protein_coding	melanoma_cell_adhesion_molecule	297	292	297	520	1.99357	1.92498	2.02802	3.13226
ENSG00000076864	287.835	75.3027	1.7758	1.8291e-10	4.8703e-09	RAP1GAP	chr1	-	21922708	21995801	4294	protein_coding	RAP1_GTPase_activating_protein	262	333	262	78	1.99249	2.48718	2.02693	0.532316
ENSG00000077092	225.008	845.707	-1.7933	4.587e-13	1.5924e-11	RARB	chr3	+	25215823	25639423	3084	protein_coding	retinoic_acid_receptor_beta	165	278	228	876	1.74714	2.89105	2.45595	8.3239
ENSG00000077152	76.5966	192.118	-1.1721	0.00042455	0.0034342	UBE2T	chr1	-	202300785	202311108	922	protein_coding	ubiquitin-conjugating_enzyme_E2T_(putative)	75	90	63	199	2.65636	3.13067	2.26991	6.32498
ENSG00000077238	3915.71	2814.2	0.46775	0.00071096	0.0053409	IL4R	chr16	+	27324989	27376099	3685	protein_coding	interleukin_4_receptor	3960	3758	3917	2915	35.0925	32.7073	35.3114	23.1813
ENSG00000077264	50.6015	224.943	-1.8576	2.1433e-07	3.6989e-06	PAK3	chrX	+	110187513	110464173	2638	protein_coding	p21_protein_(Cdc42/Rac)-activated_kinase_3	37	67	47	233	0.45802	0.814564	0.591864	2.58832
ENSG00000077348	434.511	279.971	0.60288	0.0067447	0.035882	EXOSC5	chr19	-	41892279	41903384	1118	protein_coding	exosome_component_5	372	452	469	290	10.8657	12.9665	13.9357	7.60139
ENSG00000077585	795.041	512.637	0.60572	0.0035804	0.021182	GPR137B	chr1	+	236305832	236385165	2039	protein_coding	G_protein-coupled_receptor_137B	926	704	729	531	14.8303	11.0734	11.8771	7.63157
ENSG00000077782	5370.81	3979.46	0.42411	0.0029172	0.017784	FGFR1	chr8	-	38268656	38326352	5900	protein_coding	fibroblast_growth_factor_receptor_1	4789	5495	5693	4122	26.5063	29.8704	32.0545	20.4735
ENSG00000077809	1223.95	1725.2	-0.48401	0.0015433	0.01044	GTF2I	chr7	+	74071994	74175026	4548	protein_coding	general_transcription_factor_IIi	1177	1273	1190	1787	8.4511	8.97704	8.69212	11.5144
ENSG00000077942	86.9427	584.078	-2.5532	1.2689e-21	9.5625e-20	FBLN1	chr22	+	45898118	45997015	2947	protein_coding	fibulin_1	97	75	86	605	1.07485	0.816218	0.969432	6.01606
ENSG00000078018	877.511	300.245	1.1493	0.0092275	0.045884	MAP2	chr2	+	210288782	210598842	9711	protein_coding	microtubule-associated_protein_2	1143	565	889	311	3.84361	1.86599	3.04114	0.938498
ENSG00000078098	1082.46	3632.87	-1.3257	0.0030584	0.018497	FAP	chr2	-	163027194	163101661	2780	protein_coding	fibroblast_activation_protein_alpha	1447	1065	699	3763	16.9973	12.2866	8.35279	39.6667
ENSG00000078237	422.823	704.756	-0.70112	0.0015157	0.010272	C12orf5	chr12	+	4430371	4462338	1361	protein_coding	chromosome_12_open_reading_frame_5	340	504	416	730	8.15789	11.8768	10.1539	15.7182
ENSG00000078269	4709.32	7181.75	-0.59671	3.2178e-05	0.00035432	SYNJ2	chr6	+	158402888	158520208	7378	protein_coding	synaptojanin_2	4271	5229	4517	7439	18.9038	22.7303	20.3381	29.547
ENSG00000078804	820.994	1424.96	-0.77134	1.3374e-05	0.00016032	TP53INP2	chr20	+	33292094	33301243	4184	protein_coding	tumor_protein_p53_inducible_nuclear_protein_2	892	814	733	1476	6.96194	6.23962	5.81985	10.3379
ENSG00000079102	7.73497	44.4093	-1.4828	0.0036811	0.021649	RUNX1T1	chr8	-	92967203	93115514	7537	protein_coding	runt-related_transcription_factor_1;_translocated_to_1_(cyclin_D-related)	5	6	12	46	0.0216635	0.0255316	0.052891	0.178853
ENSG00000079215	200.846	20.2738	2.7385	1.6288e-13	5.8861e-12	SLC1A3	chr5	+	36606457	36688436	4170	protein_coding	solute_carrier_family_1_(glial_high_affinity_glutamate_transporter)_member_3	239	139	217	21	1.87163	1.06906	1.72871	0.147577
ENSG00000079308	3736.39	7868.16	-1.0466	1.6587e-10	4.4579e-09	TNS1	chr2	-	218664512	218867718	10331	protein_coding	tensin_1	4252	3532	3309	8150	13.4403	10.9649	10.6403	23.1181
ENSG00000079332	3931.95	5130.24	-0.37713	0.0050018	0.028095	SAR1A	chr10	-	71909960	71930279	3227	protein_coding	SAR1_homolog_A_(S._cerevisiae)	3949	4014	3726	5314	39.9618	39.8936	38.3569	48.2569
ENSG00000079335	203.992	99.4381	0.9489	0.0008367	0.0061661	CDC14A	chr1	+	100810584	100985833	4181	protein_coding	cell_division_cycle_14A	208	191	207	103	1.62458	1.46514	1.64471	0.721928
ENSG00000079337	461.018	289.626	0.64062	0.0024938	0.015616	RAPGEF3	chr12	-	48128455	48164823	5751	protein_coding	Rap_guanine_nucleotide_exchange_factor_(GEF)_3	479	459	432	300	2.71988	2.55973	2.4954	1.52867
ENSG00000079459	2340.19	8798.83	-1.8613	6.4062e-30	7.8109e-28	FDFT1	chr8	+	11653082	11696818	2176	protein_coding	farnesyl-diphosphate_farnesyltransferase_1	2373	2635	1954	9114	35.612	38.8371	29.8308	122.74
ENSG00000079482	231.538	437.335	-0.86271	0.00041252	0.003355	OPHN1	chrX	-	67262186	67653755	7879	protein_coding	oligophrenin_1	192	236	261	453	0.795769	0.960652	1.10045	1.68486
ENSG00000079616	252.88	461.47	-0.8247	0.00023201	0.0020371	KIF22	chr16	+	29802040	29816706	2505	protein_coding	kinesin_family_member_22	244	261	247	478	3.18082	3.34163	3.27558	5.59187
ENSG00000079739	1564.69	2274.53	-0.52749	0.00054214	0.0042324	PGM1	chr1	+	64058947	64125916	2657	protein_coding	phosphoglucomutase_1	1433	1693	1530	2356	17.6121	20.4358	19.1293	25.9849
ENSG00000079819	2773.27	9688.94	-1.7668	6.309e-33	8.926e-31	EPB41L2	chr6	-	131160487	131384462	4457	protein_coding	erythrocyte_membrane_protein_band_4.1-like_2	2409	3022	2824	10036	17.6503	21.7459	21.0485	65.9865
ENSG00000079931	1218.79	303.142	1.9454	4.3012e-28	4.8138e-26	MOXD1	chr6	-	132617194	132722684	3059	protein_coding	monooxygenase_DBH-like_1	1128	1296	1202	314	12.0417	13.5879	13.0534	3.00806
ENSG00000079999	3366.8	2271.63	0.55546	0.00019051	0.0017139	KEAP1	chr19	-	10596796	10614417	2955	protein_coding	kelch-like_ECH-associated_protein_1	3517	3455	3035	2353	38.8662	37.4987	34.1193	23.3347
ENSG00000080031	411.732	193.084	1.0381	3.1471e-06	4.362e-05	PTPRH	chr19	-	55692616	55720874	3877	protein_coding	protein_tyrosine_phosphatase_receptor_type_H	407	415	402	200	3.42812	3.43303	3.44453	1.51172
ENSG00000080371	2118.46	1576.53	0.4169	0.0055254	0.030622	RAB21	chr12	+	72148654	72184699	6180	protein_coding	RAB21_member_RAS_oncogene_family	2137	1996	2161	1633	11.2921	10.3585	11.6162	7.74345
ENSG00000080822	1757.64	964.454	0.84473	9.4207e-08	1.7251e-06	CLDND1	chr3	-	98216756	98241910	2818	protein_coding	claudin_domain_containing_1	1714	1656	1853	999	19.8622	18.8471	21.8441	10.3887
ENSG00000080986	17.0924	111.989	-2.0707	3.2435e-06	4.4831e-05	NDC80	chr18	+	2571510	2616634	2172	protein_coding	NDC80_kinetochore_complex_component	12	22	17	116	0.180417	0.324854	0.260009	1.56507
ENSG00000081026	283.642	505.88	-0.79052	0.0006096	0.0046859	MAGI3	chr1	+	113933371	114228545	6508	protein_coding	membrane_associated_guanylate_kinase_WW_and_PDZ_domain_containing_3	238	289	317	524	1.19423	1.42422	1.61812	2.3595
ENSG00000081041	3973.29	437.335	3.0918	2.5073e-73	1.2534e-70	CXCL2	chr4	-	74962752	74965010	1218	protein_coding	chemokine_(C-X-C_motif)_ligand_2	3335	4376	4119	453	89.414	115.227	112.342	10.899
ENSG00000081052	2423.73	4867.64	-0.97862	5.375e-09	1.2013e-07	COL4A4	chr2	-	227867427	228028829	9895	protein_coding	collagen_type_IV_alpha_4	2105	2296	2806	5042	6.94694	7.44186	9.42044	14.9322
ENSG00000081059	96.154	38.6168	1.0898	0.0043851	0.025157	TCF7	chr5	+	133450402	133487556	5340	protein_coding	transcription_factor_7_(T-cell_specific_HMG-box)	103	110	73	40	0.629873	0.660658	0.454131	0.219511
ENSG00000081760	655.758	1659.56	-1.299	2.1195e-13	7.5863e-12	AACS	chr12	+	125549925	125627873	6640	protein_coding	acetoacetyl-CoA_synthetase	694	676	579	1719	3.4131	3.26516	2.89674	7.58656
ENSG00000081803	212.646	413.199	-0.90493	0.00013567	0.0012729	CADPS2	chr7	-	121958481	122526813	6045	protein_coding	Ca++-dependent_secretion_activator_2	206	204	222	428	1.11283	1.08233	1.21999	2.07484
ENSG00000081913	315.081	192.118	0.66621	0.0090179	0.045051	PHLPP1	chr18	+	60382672	60647666	6401	protein_coding	PH_domain_and_leucine_rich_repeat_protein_phosphatase_1	295	274	367	199	1.50498	1.37287	1.90466	0.91105
ENSG00000081923	1498.47	2750.48	-0.84967	1.3972e-06	2.1016e-05	ATP8B1	chr18	-	55313658	55470333	5935	protein_coding	ATPase_aminophospholipid_transporter_class_I_type_8B_member_1	1271	1773	1420	2849	6.9933	9.58105	7.94816	14.0672
ENSG00000082126	58.4738	205.634	-1.5945	2.6143e-06	3.6883e-05	MPP4	chr2	-	202509593	202563417	2462	protein_coding	membrane_protein_palmitoylated_4_(MAGUK_p55_subfamily_member_4)	57	66	51	213	0.756038	0.859768	0.688147	2.53529
ENSG00000082397	3083.29	2285.15	0.42293	0.00445	0.025453	EPB41L3	chr18	-	5392383	5630699	4908	protein_coding	erythrocyte_membrane_protein_band_4.1-like_3	2866	2966	3334	2367	19.069	19.3817	22.5663	14.1329
ENSG00000082438	312.271	510.707	-0.66557	0.0073847	0.038468	COBLL1	chr2	-	165510134	165700189	9367	protein_coding	cordon-bleu_WH2_repeat_protein-like_1	232	332	366	529	0.808806	1.13674	1.29802	1.65498
ENSG00000082497	0	90.7494	-3.8739	3.8207e-14	1.4768e-12	SERTAD4	chr1	+	210406144	210419976	5219	protein_coding	SERTA_domain_containing_4	0	0	0	94	0	0	0	0.52781
ENSG00000082512	414.444	764.612	-0.85073	1.2983e-05	0.00015627	TRAF5	chr1	+	211499957	211548288	4958	protein_coding	TNF_receptor-associated_factor_5	393	402	437	792	2.58847	2.60043	2.92802	4.68118
ENSG00000082898	6563.67	3820.16	0.76638	3.2368e-08	6.4294e-07	XPO1	chr2	-	61704984	61765761	6776	protein_coding	exportin_1_(CRM1_homolog_yeast)	6165	6342	7005	3957	29.711	30.0177	34.3427	17.1131
ENSG00000082996	1104.48	633.315	0.7743	3.859e-05	0.00041516	RNF13	chr3	+	149530495	149679926	2866	protein_coding	ring_finger_protein_13	1245	1030	1004	656	14.1857	11.5262	11.6374	6.70756
ENSG00000083097	138.884	396.787	-1.3999	3.2294e-07	5.3949e-06	DOPEY1	chr6	+	83777385	83881069	8210	protein_coding	dopey_family_member_1	117	130	166	411	0.465371	0.507838	0.671683	1.46702
ENSG00000083123	204.348	335	-0.66972	0.0065291	0.03497	BCKDHB	chr6	+	80816364	81055987	3767	protein_coding	branched_chain_keto_acid_dehydrogenase_E1_beta_polypeptide	186	217	205	347	1.61241	1.84752	1.80783	2.69942
ENSG00000083223	2082.79	1240.56	0.72488	3.6514e-05	0.00039566	ZCCHC6	chr9	-	88902648	88969369	5724	protein_coding	zinc_finger_CCHC_domain_containing_6	2204	1767	2211	1285	12.5739	9.90062	12.8318	6.5787
ENSG00000083720	334.384	766.543	-1.1478	1.915e-08	3.9127e-07	OXCT1	chr5	-	41730167	41870621	3388	protein_coding	3-oxoacid_CoA_transferase_1	297	354	344	794	2.86266	3.35108	3.37298	6.86774
ENSG00000083857	4406.64	8452.24	-0.91351	6.937e-08	1.3053e-06	FAT1	chr4	-	187508937	187647876	14786	protein_coding	FAT_tumor_suppressor_homolog_1_(Drosophila)	3508	4877	4739	8755	7.74758	10.5786	10.6472	17.3517
ENSG00000083937	930.004	1305.25	-0.47415	0.0075808	0.039257	CHMP2B	chr3	+	87276421	87304698	2606	protein_coding	charged_multivesicular_body_protein_2B	1024	894	844	1352	12.8317	11.0024	10.7589	15.2033
ENSG00000084092	934.72	651.658	0.50471	0.003972	0.023142	NOA1	chr4	-	57829536	57844989	3415	protein_coding	nitric_oxide_associated_1	979	905	893	675	9.36158	8.4993	8.6868	5.79229
ENSG00000084444	319.857	179.568	0.77567	0.0028233	0.017289	KIAA1467	chr12	+	13197218	13295455	4808	protein_coding	KIAA1467	251	369	333	186	1.70477	2.46143	2.3008	1.13367
ENSG00000084636	3431.01	24863.4	-2.7552	1.7752e-46	4.2939e-44	COL16A1	chr1	-	32117848	32169920	5736	protein_coding	collagen_type_XVI_alpha_1	3893	3766	2539	25754	22.1632	21.057	14.7046	131.575
ENSG00000084710	53.6398	126.47	-1.0252	0.0087771	0.044224	EFR3B	chr2	+	25264999	25378243	5162	protein_coding	EFR3_homolog_B_(S._cerevisiae)	47	74	39	131	0.297329	0.459768	0.250984	0.743687
ENSG00000084734	874.528	382.306	1.1434	2.8143e-08	5.62e-07	GCKR	chr2	+	27719709	27746554	2186	protein_coding	glucokinase_(hexokinase_4)_regulator	763	812	1025	396	11.3981	11.9133	15.5766	5.30862
ENSG00000084754	6329.61	4243.02	0.56754	1.3926e-05	0.00016642	HADHA	chr2	-	26413504	26467594	3037	protein_coding	hydroxyacyl-CoA_dehydrogenase/3-ketoacyl-CoA_thiolase/enoyl-CoA_hydratase_(trifunctional_protein)_alpha_subunit	6328	6219	6265	4395	68.0423	65.6751	68.5292	42.4083
ENSG00000084774	1836.37	2640.42	-0.51098	0.0013465	0.0092757	CAD	chr2	+	27440258	27466811	7265	protein_coding	carbamoyl-phosphate_synthetase_2_aspartate_transcarbamylase_and_dihydroorotase	1588	1895	1981	2735	7.13792	8.36563	9.05833	11.0321
ENSG00000085276	584.571	1044.58	-0.8098	1.1515e-05	0.00014051	MECOM	chr3	-	168801287	169381406	5732	protein_coding	MDS1_and_EVI1_complex_locus	622	586	529	1082	3.54357	3.27881	3.06583	5.53169
ENSG00000085449	2510.26	3905.12	-0.6241	2.3243e-05	0.00026287	WDFY1	chr2	-	224720433	224810104	4660	protein_coding	WD_repeat_and_FYVE_domain_containing_1	2281	2762	2428	4045	15.9844	19.0092	17.3086	25.4372
ENSG00000085511	1030.63	671.932	0.60017	0.00034457	0.0028645	MAP3K4	chr6	+	161412759	161538417	5490	protein_coding	mitogen-activated_protein_kinase_kinase_kinase_4	1027	1006	1030	696	6.10879	5.87694	6.23253	3.71513
ENSG00000085514	79.1419	20.2738	1.5152	0.00031696	0.0026615	PILRA	chr7	+	99965153	99997719	1313	protein_coding	paired_immunoglobin-like_type_2_receptor_alpha	96	81	58	21	2.38761	1.97854	1.46745	0.468696
ENSG00000085662	24073.9	4103.03	2.4992	4.4103e-65	1.8898e-62	AKR1B1	chr7	-	134127102	134144036	1930	protein_coding	aldo-keto_reductase_family_1_member_B1_(aldose_reductase)	23689	26781	21154	4250	400.817	445.036	364.111	64.531
ENSG00000085721	1328.7	903.632	0.54085	0.0013106	0.0090703	RRN3	chr16	-	15153879	15188174	3762	protein_coding	RRN3_RNA_polymerase_I_transcription_factor_homolog_(S._cerevisiae)	1227	1274	1449	936	10.6508	10.8612	12.7952	7.29111
ENSG00000085871	679.189	370.721	0.83281	0.0001114	0.0010723	MGST2	chr4	+	140586922	140661899	1780	protein_coding	microsomal_glutathione_S-transferase_2	789	634	593	384	14.4749	11.4234	11.0671	6.32191
ENSG00000085998	4128.93	3217.74	0.35347	0.0085936	0.043379	POMGNT1	chr1	-	46654354	46685977	3480	protein_coding	protein_O-linked_mannose_beta12-N-acetylglucosaminyltransferase	3960	4318	4002	3333	37.1598	39.795	38.203	28.0668
ENSG00000086065	2766.47	2001.31	0.45831	0.0010329	0.0073975	CHMP5	chr9	+	33264940	33281977	1707	protein_coding	charged_multivesicular_body_protein_5	2656	2765	2804	2073	50.8103	51.9502	54.5687	35.5879
ENSG00000086289	958.38	1489.64	-0.62039	0.00011257	0.0010806	EPDR1	chr7	+	37723446	37991543	2599	protein_coding	ependymin_related_protein_1_(zebrafish)	941	1003	906	1543	11.8233	12.3771	11.5803	17.3979
ENSG00000086619	703.341	348.516	0.97476	5.811e-07	9.3206e-06	ERO1LB	chr1	-	236378855	236445319	4567	protein_coding	ERO1-like_beta_(S._cerevisiae)	735	653	701	361	5.25549	4.58572	5.09901	2.3164
ENSG00000086712	822.479	567.666	0.5182	0.0037917	0.022213	TXLNG	chrX	+	16804550	16862642	4401	protein_coding	taxilin_gamma	757	828	861	588	5.61696	6.03399	6.49907	3.91528
ENSG00000087074	8726.02	6166.13	0.49172	0.00037025	0.0030409	PPP1R15A	chr19	+	49375649	49379314	2378	protein_coding	protein_phosphatase_1_regulatory_subunit_15A	9043	8123	8753	6387	124.182	109.554	122.277	78.7086
ENSG00000087086	161089	50936.5	1.6289	1.0721e-30	1.3742e-28	FTL	chr19	+	49468558	49470135	878	protein_coding	ferritin_light_polypeptide	174933	151380	152068	52761	6506.3	5529.67	5753.64	1760.98
ENSG00000087095	839.611	578.286	0.522	0.0027107	0.016757	NLK	chr17	+	26368763	26523407	4047	protein_coding	nemo-like_kinase	822	840	834	599	6.63278	6.65689	6.84592	4.33741
ENSG00000087116	4223.92	10939.2	-1.3497	2.6227e-24	2.4583e-22	ADAMTS2	chr5	-	178537852	178772431	6754	protein_coding	ADAM_metallopeptidase_with_thrombospondin_type_1_motif_2	4261	4054	4236	11331	20.6019	19.2508	20.835	49.1636
ENSG00000087157	1605.68	693.171	1.181	2.6259e-13	9.2878e-12	PGS1	chr17	+	76374721	76421195	3062	protein_coding	phosphatidylglycerophosphate_synthase_1	1594	1515	1662	718	16.9997	15.8684	18.0312	6.87157
ENSG00000087274	6220.07	7984.98	-0.35458	0.00613	0.033224	ADD1	chr4	+	2845584	2931803	5179	protein_coding	adducin_1_(alpha)	6250	6252	5987	8271	39.4086	38.7167	38.4028	46.8003
ENSG00000087301	145.614	297.349	-0.9533	0.00044313	0.0035614	TXNDC16	chr14	-	52897308	53019240	4564	protein_coding	thioredoxin_domain_containing_16	149	156	128	308	1.0661	1.09624	0.931673	1.97762
ENSG00000087303	37383.5	6414.24	2.4996	5.2431e-79	3.2763e-76	NID2	chr14	-	52471521	52535712	4811	protein_coding	nidogen_2_(osteonidogen)	37901	34945	38212	6644	257.26	232.957	263.854	40.4698
ENSG00000087589	39.829	135.159	-1.4282	0.00047413	0.0037742	CASS4	chr20	+	54987168	55034396	3155	protein_coding	Cas_scaffolding_protein_family_member_4	26	57	36	140	0.269111	0.57943	0.379055	1.30037
ENSG00000088280	353.127	800.332	-1.1305	5.1696e-08	9.8888e-07	ASAP3	chr1	-	23755056	23810685	4050	protein_coding	ArfGAP_with_SH3_domain_ankyrin_repeat_and_PH_domain_3	366	379	305	829	2.95109	3.0013	2.50175	5.99841
ENSG00000088305	54.5089	119.712	-0.96635	0.0088688	0.044533	DNMT3B	chr20	+	31350191	31397162	4336	protein_coding	DNA_(cytosine-5-)-methyltransferase_3_beta	54	53	55	124	0.406688	0.392023	0.421379	0.838049
ENSG00000088325	350.938	1786.99	-2.2341	1.0347e-23	9.292e-22	TPX2	chr20	+	30327074	30389608	3605	protein_coding	TPX2_microtubule-associated_homolog_(Xenopus_laevis)	313	452	281	1851	2.83528	4.02123	2.58941	15.0466
ENSG00000088340	1440.47	898.805	0.65952	0.00019286	0.001733	FER1L4	chr20	-	34146507	34195484	5995	pseudogene	fer-1-like_4_(C._elegans)_pseudogene	1478	1254	1545	931	8.05086	6.70863	8.56128	4.5509
ENSG00000088448	1265.66	869.842	0.52507	0.0024399	0.015336	ANKRD10	chr13	-	111530887	111567416	2588	protein_coding	ankyrin_repeat_domain_10	1356	1149	1253	901	17.1101	14.2391	16.0837	10.2023
ENSG00000088826	2365.13	977.004	1.2483	3.7088e-17	1.9724e-15	SMOX	chr20	+	4101627	4168394	2233	protein_coding	spermine_oxidase	2207	2416	2411	1012	32.2753	34.7003	35.868	13.2809
ENSG00000088832	26515.3	18418.3	0.51149	0.0021277	0.013636	FKBP1A	chr20	-	1349622	1373806	1622	protein_coding	FK506_binding_protein_1A_12kDa	30533	22911	25224	19078	614.718	453.021	516.609	344.682
ENSG00000088881	448.321	177.637	1.2583	1.3004e-07	2.3052e-06	EBF4	chr20	+	2673480	2740754	2910	protein_coding	early_B-cell_factor_4	456	381	494	184	5.11716	4.19911	5.6394	1.85294
ENSG00000088986	3575.76	4643.67	-0.36976	0.0088089	0.044357	DYNLL1	chr12	+	120907653	120936296	1376	protein_coding	dynein_light_chain_LC8-type_1	3496	3846	3294	4810	82.9679	89.6429	79.5251	102.439
ENSG00000089127	17.0816	103.3	-1.9379	2.0936e-05	0.00023897	OAS1	chr12	+	113344582	113369990	1990	protein_coding	2'-5'-oligoadenylate_synthetase_1_40/46kDa	14	25	12	107	0.229738	0.402914	0.200321	1.57568
ENSG00000089154	4347.31	5979.8	-0.45161	0.0010044	0.0072278	GCN1L1	chr12	-	120565007	120632513	8675	protein_coding	GCN1_general_control_of_amino-acid_synthesis_1-like_1_(yeast)	3947	4580	4407	6194	14.8578	16.9325	16.8761	20.9237
ENSG00000089220	3616.37	4919.77	-0.43614	0.0013359	0.0092109	PEBP1	chr12	+	118573663	118583389	1697	protein_coding	phosphatidylethanolamine_binding_protein_1	3500	3825	3431	5096	67.3509	72.2894	67.1642	88.0004
ENSG00000089248	4474.95	3482.27	0.35514	0.010241	0.049962	ERP29	chr12	+	112451120	112461255	1735	protein_coding	endoplasmic_reticulum_protein_29	4598	4273	4424	3607	86.5419	78.9876	84.7061	60.9233
ENSG00000089280	3974.61	5395.73	-0.43274	0.0019695	0.012802	FUS	chr16	+	31191431	31203127	4920	protein_coding	fused_in_sarcoma	4147	3958	3706	5589	27.5249	25.801	25.023	33.2894
ENSG00000089289	1213.89	768.473	0.64036	0.00020008	0.0017904	IGBP1	chrX	+	69353299	69386174	1862	protein_coding	immunoglobulin_(CD79A)_binding_protein_1	1297	1131	1177	796	22.7466	19.4809	20.9989	12.5277
ENSG00000089327	4328.21	2593.12	0.72503	2.3013e-07	3.9533e-06	FXYD5	chr19	+	35645633	35660786	1580	protein_coding	FXYD_domain_containing_ion_transport_regulator_5	4394	4090	4375	2686	90.8155	83.0217	91.9857	49.8179
ENSG00000089351	6317.5	2845.09	1.1311	2.4234e-17	1.3073e-15	GRAMD1A	chr19	+	35485688	35517375	2825	protein_coding	GRAM_domain_containing_1A	6422	6197	6155	2947	74.235	70.3539	72.3784	30.5702
ENSG00000089472	1058.63	2892.4	-1.4095	1.0402e-16	5.4165e-15	HEPH	chrX	+	65382391	65488709	6013	protein_coding	hephaestin	1006	1214	931	2996	5.46341	6.47519	5.14349	14.6012
ENSG00000089685	8.38509	60.8214	-1.8566	0.00019015	0.0017127	BIRC5	chr17	+	76210267	76221717	2711	protein_coding	baculoviral_IAP_repeat_containing_5	6	10	9	63	0.0722735	0.118303	0.110284	0.681001
ENSG00000090006	1828.12	4271.98	-1.1983	9.3163e-16	4.3122e-14	LTBP4	chr19	+	41098789	41135725	5142	protein_coding	latent_transforming_growth_factor_beta_binding_protein_4	1714	2015	1711	4425	10.8852	12.5681	11.0539	25.2184
ENSG00000090020	2925.76	2265.84	0.36179	0.0096882	0.047684	SLC9A1	chr1	-	27425306	27493472	4516	protein_coding	solute_carrier_family_9_subfamily_A_(NHE1_cation_proton_antiporter_1)_member_1	2865	2849	2982	2347	20.717	20.2332	21.9358	15.2299
ENSG00000090097	997.408	1572.67	-0.64046	7.1451e-05	0.00071772	PCBP4	chr3	-	51991470	52008032	2599	protein_coding	poly(rC)_binding_protein_4	1015	1023	927	1629	12.7531	12.6239	11.8488	18.3676
ENSG00000090238	1365.62	944.18	0.51248	0.0083628	0.042442	YPEL3	chr16	-	30103635	30108236	1941	protein_coding	yippee-like_3_(Drosophila)	1609	1224	1219	978	27.07	20.2247	20.863	14.7656
ENSG00000090487	2030.92	1497.36	0.42864	0.0076427	0.039496	SPG21	chr15	-	65255362	65282648	2059	protein_coding	spastic_paraplegia_21_(autosomal_recessive_Mast_syndrome)	2169	2056	1810	1551	34.4001	32.0252	29.2026	22.0746
ENSG00000090520	2296.15	3754.51	-0.6947	2.1743e-06	3.1204e-05	DNAJB11	chr3	+	186285192	186315061	4079	protein_coding	DnaJ_(Hsp40)_homolog_subfamily_B_member_11	2279	2458	2092	3889	18.2452	19.3265	17.0375	27.9397
ENSG00000090539	89.7957	177.637	-0.87854	0.0061161	0.03318	CHRD	chr3	+	184097861	184108524	4719	protein_coding	chordin	81	87	99	184	0.560521	0.591282	0.696922	1.14263
ENSG00000090615	4217.88	5576.26	-0.39617	0.0024681	0.015496	GOLGA3	chr12	-	133345495	133405444	9252	protein_coding	golgin_A3	4164	4204	4170	5776	14.6971	14.5731	14.9727	18.2948
ENSG00000090661	27.3538	3.86168	1.4123	0.0054435	0.030214	CERS4	chr19	+	8271620	8327305	2401	protein_coding	ceramide_synthase_4	36	20	25	4	0.489629	0.267155	0.345897	0.0488208
ENSG00000090776	3405.6	1913.46	0.80689	3.7504e-06	5.1125e-05	EFNB1	chrX	+	68048840	68061990	3314	protein_coding	ephrin-B1	3909	2976	3220	1982	38.5186	28.8009	32.2777	17.5262
ENSG00000090889	38.3734	200.807	-2.058	1.11e-08	2.3545e-07	KIF4A	chrX	+	69509879	69640682	4348	protein_coding	kinesin_family_member_4A	39	36	39	208	0.292909	0.265545	0.297971	1.40188
ENSG00000090924	1102.27	1618.04	-0.53862	0.0014179	0.0097081	PLEKHG2	chr19	+	39903225	39919054	7519	protein_coding	pleckstrin_homology_domain_containing_family_G_(with_RhoGef_domain)_member_2	1183	1008	1082	1676	5.13785	4.29958	4.78042	6.53207
ENSG00000091128	64.2081	14.4813	1.5039	0.0010194	0.0073181	LAMB4	chr7	-	107663993	107770801	5858	protein_coding	laminin_beta_4	95	49	46	15	0.52958	0.26827	0.26086	0.0750376
ENSG00000091129	19810.5	3841.4	2.2819	2.6098e-33	3.7999e-31	NRCAM	chr7	-	107788068	108097161	6659	protein_coding	neuronal_cell_adhesion_molecule	22479	15186	21074	3979	110.236	73.1408	105.133	17.5106
ENSG00000091409	789.796	1398.89	-0.80143	2.7045e-06	3.8048e-05	ITGA6	chr2	+	173292082	173371181	5927	protein_coding	integrin_alpha_6	734	764	850	1449	4.04407	4.13413	4.76413	7.16424
ENSG00000091428	143.072	37.6513	1.6654	1.3539e-06	2.0407e-05	RAPGEF4	chr2	+	173600002	173917621	4338	protein_coding	Rap_guanine_nucleotide_exchange_factor_(GEF)_4	141	129	155	39	1.06142	0.95373	1.18697	0.263458
ENSG00000091436	3173.59	2305.42	0.45146	0.0021589	0.013813	MLTK	chr2	+	173940163	174132738	7179	protein_coding	Mitogen-activated_protein_kinase_kinase_kinase_MLT_	2836	3263	3342	2388	12.9003	14.5773	15.4647	9.74781
ENSG00000091490	15378.2	9633.92	0.66343	4.66e-07	7.5552e-06	SEL1L3	chr4	-	25749055	25865382	4514	protein_coding	sel-1_suppressor_of_lin-12-like_3_(C._elegans)	15777	15645	14288	9979	114.135	111.158	105.15	64.7832
ENSG00000091592	2033.86	4659.11	-1.1742	1.2182e-17	6.7416e-16	NLRP1	chr17	-	5402747	5522744	5480	protein_coding	NLR_family_pyrin_domain_containing_1	1945	2078	2025	4826	11.5903	12.1616	12.2756	25.8074
ENSG00000091640	1410.25	1870.98	-0.39859	0.0093917	0.046576	SPAG7	chr17	-	4862521	4871167	1668	protein_coding	sperm_associated_antigen_7	1439	1437	1316	1938	28.1723	27.6303	26.2095	34.0482
ENSG00000091651	55.7426	169.914	-1.3727	0.00018844	0.0016993	ORC6	chr16	+	46723555	46732306	1833	protein_coding	origin_recognition_complex_subunit_6	56	70	40	176	0.99766	1.22479	0.724931	2.81376
ENSG00000091656	623.155	2620.15	-2.0186	4.4076e-35	7.032e-33	ZFHX4	chr8	+	77593454	77779521	14019	protein_coding	zinc_finger_homeobox_4	561	653	640	2714	1.30678	1.4939	1.51657	5.67322
ENSG00000091947	1017.73	714.41	0.49302	0.0081207	0.04148	TMEM101	chr17	-	42088556	42101314	1830	protein_coding	transmembrane_protein_101	1137	966	919	740	20.2893	16.9298	16.6826	11.85
ENSG00000091986	27198.9	83000.9	-1.5619	4.4909e-19	2.818e-17	CCDC80	chr3	-	112323407	112368377	4664	protein_coding	coiled-coil_domain_containing_80	21716	33039	26313	85974	152.047	227.192	187.418	540.189
ENSG00000092445	870.364	622.695	0.46748	0.0097449	0.047935	TYRO3	chr15	+	41849873	41871536	3949	protein_coding	TYRO3_protein_tyrosine_kinase	923	815	847	645	7.63258	6.61905	7.12517	4.7864
ENSG00000092607	981.227	701.86	0.46948	0.0062637	0.033766	TBX15	chr1	-	119425669	119532179	3504	protein_coding	T-box_15	926	955	1036	727	8.62986	8.74107	9.82188	6.08005
ENSG00000092820	1382.2	3766.1	-1.3973	6.0897e-14	2.2947e-12	EZR	chr6	-	159186773	159240444	3096	protein_coding	ezrin	1082	1629	1408	3901	11.4126	16.8751	15.1078	36.9243
ENSG00000092841	12409.8	15742.1	-0.33775	0.0084026	0.042558	MYL6	chr12	+	56551945	56557280	1564	protein_coding	myosin_light_chain_6_alkali_smooth_muscle_and_non-muscle	12670	12316	11895	16306	264.543	252.556	252.654	305.526
ENSG00000092853	21.441	110.058	-1.8059	4.6505e-05	0.0004916	CLSPN	chr1	-	36185819	36235568	4769	protein_coding	claspin	18	31	15	114	0.123254	0.208478	0.104487	0.70051
ENSG00000092969	1823.2	6278.12	-1.4743	0.00019695	0.0017676	TGFB2	chr1	+	218519577	218617961	5053	protein_coding	transforming_growth_factor_beta_2	1636	2438	1362	6503	10.5728	15.4743	8.9542	37.7139
ENSG00000093009	20.3753	116.816	-1.8836	3.4486e-05	0.00037688	CDC45	chr22	+	19466982	19508135	2090	protein_coding	cell_division_cycle_45	11	33	17	121	0.171871	0.506399	0.27021	1.69659
ENSG00000093167	1865.79	1362.21	0.44377	0.0033188	0.019877	LRRFIP2	chr3	-	37094117	37225180	3814	protein_coding	leucine_rich_repeat_(in_FLII)_interacting_protein_2	1823	1790	1932	1411	15.6086	15.0521	16.8277	10.8413
ENSG00000094804	56.3545	288.66	-2.0825	4.5029e-10	1.1369e-08	CDC6	chr17	+	38443885	38459171	3072	protein_coding	cell_division_cycle_6	49	73	46	299	0.520873	0.762126	0.497434	2.85225
ENSG00000094916	2098.28	2859.57	-0.4356	0.0060844	0.033085	CBX5	chr12	-	54624724	54673886	11528	protein_coding	chromobox_homolog_5	1812	2332	2103	2962	5.13288	6.48784	6.06017	7.52953
ENSG00000094963	5.05953	48.2709	-1.8903	0.00021863	0.0019309	FMO2	chr1	+	171154347	171181822	5181	protein_coding	flavin_containing_monooxygenase_2_(non-functional)	6	4	5	50	0.0378177	0.0247612	0.0320594	0.282809
ENSG00000095059	2081.4	1270.49	0.69741	1.8554e-06	2.7121e-05	DHPS	chr19	-	12786531	12792716	1363	protein_coding	deoxyhypusine_synthase	2069	2079	2039	1316	49.5703	48.9197	49.6959	28.2942
ENSG00000095209	510.631	165.087	1.5498	1.7643e-12	5.7146e-11	TMEM38B	chr9	+	108456825	108538893	3956	protein_coding	transmembrane_protein_38B	520	526	472	171	4.29244	4.26437	3.96355	1.26671
ENSG00000095303	8114.96	5088.72	0.65626	4.6289e-05	0.00048991	PTGS1	chr9	+	125132824	125157982	4964	protein_coding	prostaglandin-endoperoxide_synthase_1_(prostaglandin_G/H_synthase_and_cyclooxygenase)	8449	6903	8737	5271	55.5815	44.5996	58.4695	31.117
ENSG00000095321	2191.67	1641.21	0.40844	0.0056307	0.031059	CRAT	chr9	-	131857089	131873468	2763	protein_coding	carnitine_O-acetyltransferase	2241	2111	2160	1700	26.4861	24.5038	25.97	18.0304
ENSG00000095794	843.639	458.574	0.84924	5.3205e-06	6.9627e-05	CREM	chr10	+	35415719	35501886	2658	protein_coding	cAMP_responsive_element_modulator	848	771	887	475	10.4183	9.30304	11.0858	5.23691
ENSG00000095951	471.321	1143.06	-1.2382	5.3378e-12	1.6574e-10	HIVEP1	chr6	+	12008995	12165232	9027	protein_coding	human_immunodeficiency_virus_type_I_enhancer_binding_protein_1	468	470	463	1184	1.69301	1.66986	1.70387	3.84366
ENSG00000096070	2312.54	1661.49	0.4677	0.0010057	0.0072335	BRPF3	chr6	+	36164521	36200567	6052	protein_coding	bromodomain_and_PHD_finger_containing_3	2237	2351	2288	1721	12.0705	12.4589	12.559	8.33333
ENSG00000096696	1590.43	3533.43	-1.1285	6.8869e-15	2.9176e-13	DSP	chr6	+	7541808	7586950	9796	protein_coding	desmoplakin	1597	1529	1600	3660	5.3237	5.00592	5.42588	10.9489
ENSG00000096717	641.749	419.957	0.59053	0.0016782	0.011176	SIRT1	chr10	+	69644427	69678147	4094	protein_coding	sirtuin_1	620	645	643	435	4.94539	5.05286	5.2175	3.11371
ENSG00000097021	1249.24	1827.54	-0.53535	0.00076035	0.0056703	ACOT7	chr1	-	6324333	6454451	2429	protein_coding	acyl-CoA_thioesterase_7	1116	1316	1285	1893	15.0035	17.3762	17.5742	22.8381
ENSG00000099194	6141.91	30051.6	-1.9807	3.2712e-08	6.4892e-07	SCD	chr10	+	102106881	102124591	5362	protein_coding	stearoyl-CoA_desaturase_(delta-9-desaturase)	6079	7713	4500	31128	37.0222	46.1341	27.8795	170.122
ENSG00000099219	1167.35	793.574	0.54263	0.00079886	0.0059221	ERMP1	chr9	-	5765076	5833117	5376	protein_coding	endoplasmic_reticulum_metallopeptidase_1	1143	1200	1128	822	6.94295	7.15892	6.97026	4.48074
ENSG00000099250	19193.5	9173.41	1.0472	2.0859e-15	9.3378e-14	NRP1	chr10	-	33466420	33625190	5882	protein_coding	neuropilin_1	19770	19480	17798	9502	109.759	106.216	100.518	47.3398
ENSG00000099251	30.5991	120.677	-1.6125	7.0786e-05	0.000712	HSD17B7P2	chr10	+	38645305	38667433	1401	pseudogene	hydroxysteroid_(17-beta)_dehydrogenase_7_pseudogene_2	31	33	27	125	0.722571	0.755442	0.640213	2.61462
ENSG00000099260	592.554	977.969	-0.67873	0.0061655	0.033369	PALMD	chr1	+	100111499	100160097	5294	protein_coding	palmdelphin	785	498	473	1013	4.8422	3.01697	2.96809	5.60741
ENSG00000099284	261.917	439.266	-0.69934	0.0049907	0.028053	H2AFY2	chr10	+	71812552	71872036	1980	protein_coding	H2A_histone_family_member_Y2	248	318	214	455	4.09019	5.15095	3.59044	6.73415
ENSG00000099337	716.083	1014.66	-0.48644	0.0076272	0.039443	KCNK6	chr19	+	38810484	38819660	2666	protein_coding	potassium_channel_subfamily_K_member_6	715	783	632	1051	8.75796	9.41948	7.8751	11.5526
ENSG00000099625	584.429	377.479	0.6026	0.0042429	0.024489	C19orf26	chr19	-	1228286	1238026	4261	protein_coding	chromosome_19_open_reading_frame_26	609	504	622	391	4.66727	3.79354	4.84929	2.68907
ENSG00000099783	2890.57	4815.51	-0.71827	6.6814e-06	8.5936e-05	HNRNPM	chr19	+	8509651	8553998	2568	protein_coding	heterogeneous_nuclear_ribonucleoprotein_M	3146	2949	2494	4988	40.0056	36.8303	32.2627	56.9204
ENSG00000099814	2965.51	4322.18	-0.5341	6.786e-05	0.00068671	CEP170B	chr14	+	105331617	105363107	6784	protein_coding	centrosomal_protein_170B	2874	2995	2948	4477	13.8343	14.1591	14.4358	19.3392
ENSG00000099849	158.443	308.934	-0.88068	0.0023696	0.014956	RASSF7	chr11	+	560404	564021	1928	protein_coding	Ras_association_(RalGDS/AF-6)_domain_family_(N-terminal)_member_7	179	176	116	320	3.03182	2.92773	1.99871	4.86385
ENSG00000099860	576.727	1164.3	-0.96668	8.7381e-06	0.00010984	GADD45B	chr19	+	2476120	2478257	2007	protein_coding	growth_arrest_and_DNA-damage-inducible_beta	671	454	585	1206	10.9177	7.25494	9.68295	17.6091
ENSG00000099889	160.037	288.66	-0.78793	0.0035639	0.021104	ARVCF	chr22	-	19957419	20004331	4041	protein_coding	armadillo_repeat_gene_deleted_in_velocardiofacial_syndrome	163	176	137	299	1.31721	1.39685	1.12624	2.1683
ENSG00000099956	1653.57	2205.02	-0.40619	0.006693	0.035657	SMARCB1	chr22	+	24129150	24176703	1728	protein_coding	SWI/SNF_related_matrix_associated_actin_dependent_regulator_of_chromatin_subfamily_b_member_1	1617	1756	1545	2284	30.5579	32.5916	29.7019	38.7337
ENSG00000099984	352.492	571.528	-0.66544	0.0019181	0.012584	GSTT2	chr22	+	24322339	24326106	1094	protein_coding	glutathione_S-transferase_theta_2	337	397	315	592	10.0593	11.6385	9.56516	15.8577
ENSG00000099991	1952.59	2621.11	-0.41533	0.0061596	0.033349	CABIN1	chr22	+	24407642	24574596	7480	protein_coding	calcineurin_binding_protein_1	1751	1981	2076	2715	7.64437	8.49392	9.21987	10.6367
ENSG00000099994	34.2422	127.435	-1.548	0.0001264	0.0011952	SUSD2	chr22	+	24577227	24585078	4938	protein_coding	sushi_domain_containing_2	25	37	40	132	0.165328	0.240312	0.269097	0.783357
ENSG00000100023	874.429	1338.07	-0.59813	0.00022386	0.0019713	PPIL2	chr22	+	22006559	22052565	4213	protein_coding	peptidylprolyl_isomerase_(cyclophilin)-like_2	857	898	845	1386	6.64273	6.83613	6.66292	9.6407
ENSG00000100031	60.4434	13.5159	1.5774	0.00036938	0.0030354	GGT1	chr22	+	24979718	25024972	2632	protein_coding	gamma-glutamyltransferase_1	53	70	57	14	0.657578	0.852977	0.719429	0.155876
ENSG00000100056	314.576	472.09	-0.55838	0.010231	0.049947	DGCR14	chr22	-	19117792	19132197	5392	protein_coding	DiGeorge_syndrome_critical_region_gene_14	325	320	290	489	1.9683	1.90338	1.78668	2.65764
ENSG00000100065	645.822	919.079	-0.49116	0.0093227	0.04628	CARD10	chr22	-	37886400	37915549	4113	protein_coding	caspase_recruitment_domain_family_member_10	551	679	692	952	4.37472	5.29464	5.58916	6.7829
ENSG00000100075	3110.92	4813.58	-0.61815	8.0769e-06	0.00010222	SLC25A1	chr22	-	19163095	19166343	1641	protein_coding	solute_carrier_family_25_(mitochondrial_carrier;_citrate_transporter)_member_1	3081	3269	2901	4986	61.3113	63.8898	58.7271	89.0391
ENSG00000100077	176.203	86.8877	0.90698	0.0046284	0.026372	ADRBK2	chr22	+	25960816	26125259	9101	protein_coding	adrenergic_beta_receptor_kinase_2	142	161	221	90	0.509514	0.567364	0.806682	0.289795
ENSG00000100097	51071.8	70010.2	-0.44815	0.000363	0.0029862	LGALS1	chr22	+	38071615	38075813	637	protein_coding	lectin_galactoside-binding_soluble_1	50288	49149	52342	72518	2577.99	2474.57	2729.67	3336.13
ENSG00000100151	196.422	329.208	-0.69952	0.0046526	0.02646	PICK1	chr22	+	38452318	38471708	2531	protein_coding	protein_interacting_with_PRKCA_1	195	202	187	341	2.51594	2.55967	2.45442	3.9482
ENSG00000100196	2480.11	3995.87	-0.67252	1.0816e-05	0.00013284	KDELR3	chr22	+	38864067	38879452	1728	protein_coding	KDEL_(Lys-Asp-Glu-Leu)_endoplasmic_reticulum_protein_retention_receptor_3	2229	2789	2365	4139	42.1234	51.7643	45.466	70.1922
ENSG00000100234	5705.03	31930.3	-2.0396	4.2873e-07	6.9812e-06	TIMP3	chr22	+	33197687	33259030	4603	protein_coding	TIMP_metallopeptidase_inhibitor_3	4385	7747	4893	33074	31.109	53.9781	35.3129	210.563
ENSG00000100263	562.827	917.148	-0.68098	0.00024236	0.0021057	RHBDD3	chr22	-	29655841	29664198	1794	protein_coding	rhomboid_domain_containing_3	597	545	530	950	10.867	9.74315	9.81415	15.5181
ENSG00000100292	27975.8	778.128	3.6281	1.1776e-16	6.0484e-15	HMOX1	chr22	+	35776354	35790207	1822	protein_coding	heme_oxygenase_(decycling)_1	37399	19637	25778	806	670.299	345.662	470.002	12.9635
ENSG00000100297	341.058	610.145	-0.80064	0.00019993	0.00179	MCM5	chr22	+	35796056	35821423	4599	protein_coding	minichromosome_maintenance_complex_component_5	327	386	302	632	2.32189	2.69184	2.18144	4.02708
ENSG00000100307	499.897	245.216	0.97568	1.3027e-05	0.00015667	CBX7	chr22	-	39516172	39548679	4081	protein_coding	chromobox_homolog_7	560	459	465	254	4.48104	3.60721	3.78517	1.82391
ENSG00000100320	5925.04	7844.99	-0.39771	0.0034865	0.020708	RBFOX2	chr22	-	36134783	36424473	6932	protein_coding	RNA_binding_protein_fox-1_homolog_(C._elegans)_2	5371	6326	5933	8126	25.3019	29.2682	28.4325	34.3522
ENSG00000100330	1539.59	1124.71	0.44285	0.0035761	0.021164	MTMR3	chr22	+	30279144	30426855	8906	protein_coding	myotubularin_related_protein_3	1498	1537	1542	1165	5.4927	5.53499	5.75176	3.83336
ENSG00000100342	546.227	1654.73	-1.5293	3.8725e-13	1.3506e-11	APOL1	chr22	+	36649056	36663576	3000	protein_coding	apolipoprotein_L_1	473	689	466	1714	5.14869	7.36586	5.16017	16.7427
ENSG00000100344	22.8004	167.983	-2.34	1.0497e-08	2.2392e-07	PNPLA3	chr22	+	44319619	44360368	2805	protein_coding	patatin-like_phospholipase_domain_containing_3	20	31	17	174	0.232838	0.354449	0.201333	1.81783
ENSG00000100345	51355.8	89538.7	-0.78776	6.8356e-09	1.5031e-07	MYH9	chr22	-	36677327	36784063	7501	protein_coding	myosin_heavy_chain_9_non-muscle	46434	50829	55461	92746	202.15	217.329	245.622	362.337
ENSG00000100350	454.498	289.626	0.61557	0.0074982	0.038924	FOXRED2	chr22	-	36883237	36903148	4967	protein_coding	FAD-dependent_oxidoreductase_domain_containing_2	468	512	372	300	3.07687	3.30599	2.48799	1.76996
ENSG00000100353	6655.56	4746.96	0.47925	0.0003099	0.0026096	EIF3D	chr22	-	36906897	36925483	2155	protein_coding	eukaryotic_translation_initiation_factor_3_subunit_D	6673	6383	6721	4917	101.119	94.9955	103.606	66.8636
ENSG00000100364	2047.05	3149.2	-0.60617	0.00014675	0.0013602	KIAA0930	chr22	-	45588114	45636650	6224	protein_coding	KIAA0930	2202	2088	1793	3262	11.5533	10.7594	9.56995	15.3586
ENSG00000100368	201.264	377.479	-0.82618	0.0050091	0.028104	CSF2RB	chr22	+	37309670	37336491	4866	protein_coding	colony_stimulating_factor_2_receptor_beta_low-affinity_(granulocyte-macrophage)	188	271	141	391	1.26166	1.78617	0.962601	2.35473
ENSG00000100376	1149.78	1703	-0.55121	0.0010827	0.0076988	FAM118A	chr22	+	45704849	45737836	3458	protein_coding	family_with_sequence_similarity_118_member_A	1253	1109	1053	1764	11.8327	10.2857	10.1159	14.9489
ENSG00000100380	8071.03	6148.75	0.38539	0.0047724	0.027049	ST13	chr22	-	41220539	41253026	3595	protein_coding	suppression_of_tumorigenicity_13_(colon_carcinoma)_(Hsp70_interacting_protein)	8469	7847	7663	6369	76.929	70.0052	70.8107	51.917
ENSG00000100401	3874.99	6793.65	-0.79576	3.9554e-09	8.9605e-08	RANGAP1	chr22	-	41641615	41682255	4222	protein_coding	Ran_GTPase_activating_protein_1	3631	4135	3762	7037	28.0844	31.4111	29.6005	48.8434
ENSG00000100403	5371.73	10382.1	-0.93384	5.6914e-12	1.7491e-10	ZC3H7B	chr22	+	41697526	41756151	5909	protein_coding	zinc_finger_CCCH-type_containing_7B	4916	5788	5280	10754	27.1678	31.4152	29.6838	53.3326
ENSG00000100422	3128.23	2078.55	0.5755	0.00026121	0.0022411	CERK	chr22	-	47080308	47134158	4450	protein_coding	ceramide_kinase	3428	3018	2845	2153	25.1558	21.7513	21.2384	14.1782
ENSG00000100427	39.3481	495.26	-3.3044	4.3015e-27	4.641e-25	MLC1	chr22	-	50497820	50524331	3933	protein_coding	megalencephalic_leukoencephalopathy_with_subcortical_cysts_1	43	44	30	513	0.357027	0.358801	0.253394	3.82235
ENSG00000100485	1174.54	815.779	0.51094	0.0026662	0.016537	SOS2	chr14	-	50583847	50698276	5489	protein_coding	son_of_sevenless_homolog_2_(Drosophila)	1142	1093	1255	845	6.79407	6.38634	7.59538	4.51129
ENSG00000100526	19.1338	95.5765	-1.7601	8.4544e-05	0.00083196	CDKN3	chr14	+	54863567	54886936	1070	protein_coding	cyclin-dependent_kinase_inhibitor_3	18	24	15	99	0.549346	0.719371	0.4657	2.71137
ENSG00000100528	3257.17	2038	0.66384	1.8292e-06	2.6816e-05	CNIH	chr14	-	54893654	54908149	1417	protein_coding	cornichon_homolog_(Drosophila)	3061	3299	3326	2111	70.5425	74.6686	77.9743	43.6571
ENSG00000100568	885.811	568.632	0.61918	0.00060766	0.0046734	VTI1B	chr14	-	68113792	68141548	5351	protein_coding	vesicle_transport_through_interaction_with_t-SNAREs_1B	828	977	831	589	5.05304	5.85578	5.159	3.22565
ENSG00000100592	1229.31	2089.17	-0.74639	2.5372e-06	3.5897e-05	DAAM1	chr14	+	59655364	59838123	5806	protein_coding	dishevelled_associated_activator_of_morphogenesis_1	1154	1351	1153	2164	6.49062	7.46283	6.59708	10.9224
ENSG00000100596	1707.81	3210.98	-0.89305	3.7038e-10	9.6266e-09	SPTLC2	chr14	-	77972340	78083116	8170	protein_coding	serine_palmitoyltransferase_long_chain_base_subunit_2	1641	1776	1662	3326	6.55909	6.97182	6.75784	11.9299
ENSG00000100600	2617.96	3464.89	-0.39518	0.010106	0.049415	LGMN	chr14	-	93170152	93215047	2115	protein_coding	legumain	2787	2669	2324	3589	43.0312	40.4728	36.5027	49.7279
ENSG00000100605	1493	2071.79	-0.46247	0.0019324	0.012649	ITPK1	chr14	-	93403259	93582665	6066	protein_coding	inositol-tetrakisphosphate_1-kinase	1398	1563	1480	2146	7.52596	8.26384	8.1051	10.3673
ENSG00000100612	1727.7	994.381	0.77284	1.0647e-05	0.00013131	DHRS7	chr14	-	60610838	60636574	2322	protein_coding	dehydrogenase/reductase_(SDR_family)_member_7	1912	1529	1687	1030	26.8895	21.1189	24.1353	12.9991
ENSG00000100626	11.13	53.098	-1.4723	0.0030064	0.018256	GALNT16	chr14	+	69725994	69821183	5548	protein_coding	UDP-N-acetyl-alpha-D-galactosamine:polypeptide_N-acetylgalactosaminyltransferase_16	12	8	13	55	0.0706321	0.0462465	0.0778406	0.290511
ENSG00000100644	21633.9	9846.31	1.1184	5.1322e-19	3.1805e-17	HIF1A	chr14	+	62162231	62214976	3922	protein_coding	hypoxia_inducible_factor_1_alpha_subunit_(basic_helix-loop-helix_transcription_factor)	21178	21123	22001	10199	176.333	172.732	186.352	76.2056
ENSG00000100647	3548.96	1865.19	0.90883	5.0529e-10	1.2651e-08	KIAA0247	chr14	+	70078313	70181859	5388	protein_coding	KIAA0247	3714	3354	3474	1932	22.5098	19.9646	21.4191	10.5079
ENSG00000100731	2933.83	2174.12	0.42441	0.0021111	0.013548	PCNX	chr14	+	71374122	71582099	12919	protein_coding	pecanex_homolog_(Drosophila)	2820	2954	2949	2252	7.12816	7.33343	7.58307	5.1083
ENSG00000100739	395.806	121.643	1.537	3.2623e-07	5.4361e-06	BDKRB1	chr14	+	96722161	96735304	1687	protein_coding	bradykinin_receptor_B1	283	559	340	126	5.47808	10.6273	6.69519	2.18873
ENSG00000100749	111.043	209.496	-0.8325	0.0051488	0.028791	VRK1	chr14	+	97263641	97398059	1745	protein_coding	vaccinia_related_kinase_1	115	111	104	217	2.15209	2.04011	1.97987	3.64419
ENSG00000100764	2411.05	3422.41	-0.49511	0.00062714	0.0047961	PSMC1	chr14	+	90722839	90738968	2246	protein_coding	proteasome_(prosome_macropain)_26S_subunit_ATPase_1	2338	2596	2238	3545	33.9932	37.0698	33.1016	46.2534
ENSG00000100767	42.6616	214.323	-2.0231	9.1272e-09	1.9838e-07	PAPLN	chr14	+	73704205	73741348	5912	protein_coding	papilin_proteoglycan-like_sulfated_glycoprotein	37	47	43	222	0.204373	0.25497	0.24162	1.10041
ENSG00000100784	126.516	52.1326	1.0896	0.0024928	0.015616	RPS6KA5	chr14	-	91336799	91526980	4202	protein_coding	ribosomal_protein_S6_kinase_90kDa_polypeptide_5	160	104	111	54	1.24343	0.793784	0.877538	0.376595
ENSG00000100842	356.672	581.182	-0.67295	0.001648	0.010994	EFS	chr14	-	23825611	23834961	3118	protein_coding	embryonal_Fyn-associated_substrate	387	326	346	602	4.05314	3.35326	3.68637	5.65793
ENSG00000100852	2623.2	1680.79	0.6278	3.54e-05	0.00038499	ARHGAP5	chr14	+	32545320	32628934	9604	protein_coding	Rho_GTPase_activating_protein_5	2615	2420	2758	1741	8.89153	8.08144	9.53984	5.31231
ENSG00000100906	3224.27	1725.2	0.88379	1.1346e-09	2.7444e-08	NFKBIA	chr14	-	35870717	35873955	1558	protein_coding	nuclear_factor_of_kappa_light_polypeptide_gene_enhancer_in_B-cells_inhibitor_alpha	3343	3227	3012	1787	70.069	66.4289	64.2224	33.612
ENSG00000100934	5583.1	7926.09	-0.49558	0.00052285	0.0040989	SEC23A	chr14	-	39501123	39578850	4215	protein_coding	Sec23_homolog_A_(S._cerevisiae)	5049	6200	5369	8210	39.1169	47.1758	42.3151	57.0798
ENSG00000100979	2374.33	4411	-0.87308	1.465e-08	3.0599e-07	PLTP	chr20	-	44527399	44540794	2255	protein_coding	phospholipid_transfer_protein	2297	2654	2114	4569	33.2638	37.7468	31.1428	59.3761
ENSG00000101003	32.0883	130.332	-1.5807	0.00024924	0.0021594	GINS1	chr20	+	25388363	25433264	3249	protein_coding	GINS_complex_subunit_1_(Psf1_homolog)	20	51	25	135	0.201019	0.503438	0.255617	1.21765
ENSG00000101017	310.265	153.502	0.9166	0.0024197	0.015228	CD40	chr20	+	44746911	44758502	1733	protein_coding	CD40_molecule_TNF_receptor_superfamily_member_5	395	319	207	159	7.44313	5.90361	3.96799	2.68866
ENSG00000101057	24.4188	205.634	-2.4589	4.6761e-09	1.0561e-07	MYBL2	chr20	+	42295754	42345136	2639	protein_coding	v-myb_myeloblastosis_viral_oncogene_homolog_(avian)-like_2	20	40	13	213	0.247484	0.486123	0.163645	2.36525
ENSG00000101084	318.721	178.603	0.78605	0.0011366	0.008025	C20orf24	chr20	+	35234137	35240960	1170	protein_coding	chromosome_20_open_reading_frame_24	335	314	298	185	9.35009	8.60734	8.46115	4.63364
ENSG00000101134	100.097	366.859	-1.7142	3.199e-09	7.3694e-08	DOK5	chr20	+	53092136	53267710	1963	protein_coding	docking_protein_5	97	119	82	380	1.61365	1.94425	1.38769	5.67284
ENSG00000101187	91.2391	12.5504	2.1281	7.5275e-07	1.1796e-05	SLCO4A1	chr20	+	61273797	61317137	3092	protein_coding	solute_carrier_organic_anion_transporter_family_member_4A1	77	71	123	13	0.81322	0.736451	1.32149	0.123209
ENSG00000101199	4380.92	6084.07	-0.46582	0.00044056	0.0035426	ARFGAP1	chr20	+	61904137	61921142	3467	protein_coding	ADP-ribosylation_factor_GTPase_activating_protein_1	4419	4409	4194	6302	41.6224	40.786	40.1859	53.2674
ENSG00000101210	116.232	56.9597	0.89218	0.0099565	0.048844	EEF1A2	chr20	-	62119366	62130505	1843	protein_coding	eukaryotic_translation_elongation_factor_1_alpha_2	108	133	105	59	1.91362	2.31447	1.89262	0.938131
ENSG00000101224	2868.84	1942.42	0.54628	0.0014928	0.010151	CDC25B	chr20	+	3767578	3786762	3594	protein_coding	cell_division_cycle_25B	3198	2464	2851	2012	29.0574	21.9881	26.3523	16.4054
ENSG00000101236	2680.28	1399.86	0.90746	4.4256e-07	7.1907e-06	RNF24	chr20	-	3912068	3996229	3341	protein_coding	ring_finger_protein_24	2195	2671	3109	1450	21.4543	25.6403	30.9132	12.7183
ENSG00000101246	1178.28	1593.91	-0.42575	0.0059941	0.032689	ARFRP1	chr20	-	62329996	62339355	2965	protein_coding	ADP-ribosylation_factor_related_protein_1	1108	1198	1198	1651	12.2032	12.9586	13.4224	16.3177
ENSG00000101255	4652.77	3074.86	0.57831	0.0014215	0.0097207	TRIB3	chr20	+	361261	378203	2499	protein_coding	tribbles_homolog_3_(Drosophila)	4419	3876	5522	3185	57.7451	49.7442	73.4056	37.3491
ENSG00000101290	1819.21	1373.79	0.39641	0.0078368	0.040291	CDS2	chr20	+	5107432	5178533	9298	protein_coding	CDP-diacylglycerol_synthase_(phosphatidate_cytidylyltransferase)_2	1837	1810	1760	1423	6.45174	6.2433	6.28814	4.48489
ENSG00000101298	445.983	786.816	-0.78357	0.00018458	0.0016716	SNPH	chr20	+	1246960	1289972	5533	protein_coding	syntaphilin	447	508	372	815	2.63818	2.94461	2.23348	4.31652
ENSG00000101335	1454.19	3769.96	-1.3466	1.486e-20	1.0766e-18	MYL9	chr20	+	35169887	35178228	1199	protein_coding	myosin_light_chain_9_regulatory	1464	1485	1374	3905	39.873	39.7221	38.0686	95.4418
ENSG00000101347	420.88	651.658	-0.60611	0.0023294	0.014734	SAMHD1	chr20	-	35518632	35580246	4784	protein_coding	SAM_domain_and_HD_domain_1	380	433	439	675	2.59388	2.90283	3.0484	4.13475
ENSG00000101384	1468.25	2633.66	-0.82144	4.1337e-07	6.7604e-06	JAG1	chr20	-	10618332	10654694	5987	protein_coding	jagged_1	1264	1525	1580	2728	6.89437	8.16932	8.76692	13.3528
ENSG00000101425	5.38006	34.7551	-1.397	0.0065841	0.035214	BPI	chr20	+	36888551	36965907	2857	protein_coding	bactericidal/permeability-increasing_protein	7	7	2	36	0.0800101	0.0785802	0.0232551	0.369257
ENSG00000101439	5981.7	8071.87	-0.4231	0.0045098	0.025765	CST3	chr20	-	23608534	23619110	2095	protein_coding	cystatin_C	6364	6174	5240	8361	99.1981	94.5166	83.0896	116.953
ENSG00000101447	14.4448	93.6456	-2.0003	1.2668e-05	0.00015284	FAM83D	chr20	+	37554955	37581703	2429	protein_coding	family_with_sequence_similarity_83_member_D	14	17	12	97	0.188216	0.224464	0.164117	1.17026
ENSG00000101557	2208.08	3000.52	-0.433	0.0034577	0.020594	USP14	chr18	+	158383	214622	4914	protein_coding	ubiquitin_specific_peptidase_14_(tRNA-guanine_transglycosylase)	1999	2394	2178	3108	13.2842	15.6248	14.7239	18.5346
ENSG00000101665	1355.36	2258.11	-0.71125	0.00014963	0.0013834	SMAD7	chr18	-	46446223	46477081	3087	protein_coding	SMAD_family_member_7	1547	1379	1100	2339	16.3648	14.3269	11.8374	22.204
ENSG00000101670	2865.63	17562.9	-1.4554	0.0046358	0.026389	LIPG	chr18	+	47087069	47119276	4161	protein_coding	lipase_endothelial	4399	3005	1091	18192	34.5234	23.1618	8.71016	128.121
ENSG00000101745	1201.87	797.436	0.57572	0.00056638	0.0044011	ANKRD12	chr18	+	9136226	9285206	10459	protein_coding	ankyrin_repeat_domain_12	1155	1143	1274	826	3.60619	3.50495	4.04649	2.31434
ENSG00000101825	1599.8	1154.64	0.45677	0.0083101	0.042232	MXRA5	chrX	-	3226606	3264682	9793	protein_coding	matrix-remodelling_associated_5	1550	1821	1390	1196	5.1686	5.96375	4.71518	3.57892
ENSG00000101842	34.2839	7.72335	1.3186	0.0070209	0.037023	VSIG1	chrX	+	107288200	107322414	3236	protein_coding	V-set_and_immunoglobulin_domain_containing_1	31	36	35	8	0.312831	0.356795	0.359301	0.0724467
ENSG00000101849	1142.3	766.543	0.55967	0.00086234	0.0063086	TBL1X	chrX	+	9431335	9687780	5866	protein_coding	transducin_(beta)-like_1X-linked	1070	1113	1213	794	5.9566	6.08525	6.86939	3.96657
ENSG00000101871	107.105	518.43	-2.036	1.7797e-10	4.7662e-09	MID1	chrX	-	10413350	10851773	6463	protein_coding	midline_1_(Opitz/BBB_syndrome)	79	160	81	537	0.399163	0.793983	0.416342	2.43488
ENSG00000101911	721.265	494.294	0.5257	0.0060055	0.032724	PRPS2	chrX	+	12809474	12842341	2511	protein_coding	phosphoribosyl_pyrophosphate_synthetase_2	649	806	692	512	8.44025	10.2947	9.155	5.97531
ENSG00000102024	9172.66	11683.5	-0.34358	0.007278	0.037991	PLS3	chrX	+	114795501	114885181	3327	protein_coding	plastin_3	9018	8908	9336	12102	88.5145	85.8722	93.2196	106.596
ENSG00000102032	339.797	196.945	0.72313	0.0094192	0.046682	RENBP	chrX	-	153200716	153210232	1388	protein_coding	renin_binding_protein	436	276	295	204	10.2578	6.37742	7.06044	4.30703
ENSG00000102054	3395.49	2255.22	0.57964	2.4015e-05	0.00027059	RBBP7	chrX	-	16857406	16888537	4031	protein_coding	retinoblastoma_binding_protein_7	3309	3516	3272	2336	26.8066	27.9744	26.965	16.9823
ENSG00000102057	78.3743	173.775	-1.0205	0.0017682	0.011697	KCND1	chrX	-	48818639	48827976	4437	protein_coding	potassium_voltage-gated_channel_Shal-related_subfamily_member_1	77	79	77	180	0.566707	0.571035	0.576502	1.18883
ENSG00000102189	1059.54	2210.81	-1.0331	3.8441e-10	9.9568e-09	EEA1	chr12	-	93164413	93323107	9875	protein_coding	early_endosome_antigen_1	927	1166	1061	2290	3.06549	3.78693	3.56925	6.79572
ENSG00000102218	474.2	794.54	-0.71936	0.00011503	0.0011002	RP2	chrX	+	46696375	46741793	3803	protein_coding	retinitis_pigmentosa_2_(X-linked_recessive)	458	483	469	823	3.93275	4.0733	4.09681	6.34177
ENSG00000102226	1362.08	2010	-0.5466	0.00087162	0.0063733	USP11	chrX	+	47092089	47107727	3515	protein_coding	ubiquitin_specific_peptidase_11	1213	1534	1308	2082	11.2692	13.9967	12.3618	17.3577
ENSG00000102230	16.0388	100.404	-1.9059	4.9966e-05	0.00052585	PCYT1B	chrX	-	24576204	24690794	5307	protein_coding	phosphate_cytidylyltransferase_1_choline_beta	11	27	10	104	0.0676863	0.16317	0.0625965	0.574277
ENSG00000102265	103222	39486.6	1.3466	3.3541e-15	1.4794e-13	TIMP1	chrX	+	47441712	47446188	1415	protein_coding	TIMP_metallopeptidase_inhibitor_1	101868	122138	83253	40901	2350.92	2768.34	1954.53	847.06
ENSG00000102271	30.1614	86.8877	-1.1762	0.0072339	0.037814	KLHL4	chrX	+	86772752	86925050	5818	protein_coding	kelch-like_family_member_4	25	42	23	90	0.140321	0.231527	0.131327	0.453321
ENSG00000102287	1970.36	945.145	1.0205	1.3745e-07	2.4309e-06	GABRE	chrX	-	151121596	151143152	6176	protein_coding	gamma-aminobutyric_acid_(GABA)_A_receptor_epsilon	2238	1594	2012	979	11.8334	8.27764	10.8223	4.64528
ENSG00000102312	846.757	488.502	0.76761	2.5522e-05	0.00028521	PORCN	chrX	+	48367350	48379202	2112	protein_coding	porcupine_homolog_(Drosophila)	888	836	792	506	13.7302	12.6951	12.4575	7.02091
ENSG00000102317	3999.04	5455.58	-0.43899	0.002534	0.015841	RBM3	chrX	+	48432837	48437454	2162	protein_coding	RNA_binding_motif_(RNP1_RRM)_protein_3	4270	3938	3673	5651	64.4955	58.4178	56.4371	76.5961
ENSG00000102359	2862.64	1972.35	0.52744	0.00014384	0.0013366	SRPX2	chrX	+	99899215	99926296	2138	protein_coding	sushi-repeat_containing_protein_X-linked_2	2796	2855	2859	2043	42.7058	42.8276	44.4228	28.0025
ENSG00000102362	629.632	419.957	0.56183	0.0044055	0.025246	SYTL4	chrX	-	99929488	99987110	4847	protein_coding	synaptotagmin-like_4	576	609	687	435	3.88067	4.02967	4.7085	2.62998
ENSG00000102384	23.8876	174.741	-2.3851	1.2169e-09	2.9246e-08	CENPI	chrX	+	100353178	100418670	3262	protein_coding	centromere_protein_I	23	23	25	181	0.230251	0.226136	0.254598	1.62604
ENSG00000102385	983.968	1760.92	-0.81685	1.1642e-06	1.7707e-05	DRP2	chrX	+	100474758	100519486	7277	protein_coding	dystrophin_related_protein_2	1032	894	996	1824	4.6311	3.94013	4.5468	7.3453
ENSG00000102393	1260.02	643.934	0.93868	1.1051e-07	1.9897e-06	GLA	chrX	-	100652791	100662913	1318	protein_coding	galactosidase_alpha	1375	1197	1170	667	34.0678	29.1276	29.4896	14.8302
ENSG00000102466	24.9015	318.588	-3.1682	1.8137e-18	1.0584e-16	FGF14	chr13	-	102372134	103054124	3902	protein_coding	fibroblast_growth_factor_14	30	28	16	330	0.251068	0.230142	0.136217	2.47836
ENSG00000102468	7.09522	97.5073	-2.5937	8.8029e-08	1.6218e-06	HTR2A	chr13	-	47407513	47471169	3564	protein_coding	5-hydroxytryptamine_(serotonin)_receptor_2A_G_protein-coupled	11	6	4	101	0.100789	0.0539932	0.0372839	0.830463
ENSG00000102531	3368.46	2293.84	0.54419	7.7474e-05	0.0007715	FNDC3A	chr13	+	49550048	49783915	6286	protein_coding	fibronectin_type_III_domain_containing_3A	3212	3359	3444	2376	16.6862	17.138	18.2007	11.0767
ENSG00000102547	362.893	210.461	0.74186	0.0016349	0.010928	CAB39L	chr13	-	49882786	50018262	3676	protein_coding	calcium_binding_protein_39-like	394	356	328	218	3.50008	3.10599	2.96413	1.73787
ENSG00000102554	2133.42	552.22	1.8645	4.2911e-19	2.7039e-17	KLF5	chr13	+	73629114	73651676	3562	protein_coding	Kruppel-like_factor_5_(intestinal)	2471	1643	2211	572	22.6535	14.7934	20.6203	4.70586
ENSG00000102572	3096.1	2219.5	0.46845	0.0031103	0.018778	STK24	chr13	-	99102455	99230194	4345	protein_coding	serine/threonine_kinase_24	3294	2749	3149	2299	24.7566	20.2913	24.0759	15.5055
ENSG00000102580	2214.36	3667.63	-0.71347	6.9882e-07	1.1032e-05	DNAJC3	chr13	+	96329393	96447243	5591	protein_coding	DnaJ_(Hsp40)_homolog_subfamily_C_member_3	2225	2311	2048	3799	12.9956	13.2567	12.1686	19.9121
ENSG00000102755	531.003	274.179	0.9016	0.00010269	0.0009955	FLT1	chr13	-	28874489	29069265	7084	protein_coding	fms-related_tyrosine_kinase_1	543	432	601	284	2.5031	1.95583	2.81835	1.17483
ENSG00000102802	5382.86	3267.94	0.69718	0.00010574	0.0010211	MEDAG	chr13	+	31480328	31499709	2374	protein_coding	mesenteric_estrogen-dependent_adipogenesis	5929	5839	4233	3385	81.5564	78.8829	59.2334	41.7845
ENSG00000102804	12261.5	7668.32	0.66602	3.4601e-07	5.7401e-06	TSC22D1	chr13	-	45007655	45151283	4820	protein_coding	TSC22_domain_family_member_1	11959	13007	11502	7943	81.0224	86.5477	79.273	48.2919
ENSG00000102858	2287.77	3267.94	-0.50394	0.00051951	0.0040791	MGRN1	chr16	+	4666494	4740975	6425	protein_coding	mahogunin_ring_finger_1_E3_ubiquitin_protein_ligase	2138	2480	2189	3385	10.8665	12.3795	11.3181	15.4391
ENSG00000102879	5.39484	43.4439	-1.7099	0.00085373	0.0062692	CORO1A	chr16	+	30194148	30200397	2891	protein_coding	coronin_actin_binding_protein_1A	7	5	4	45	0.0790691	0.0554686	0.0459633	0.456143
ENSG00000102893	1234.73	1660.52	-0.41753	0.0072327	0.037814	PHKB	chr16	+	47495034	47735434	5603	protein_coding	phosphorylase_kinase_beta	1237	1184	1248	1720	7.20952	6.77729	7.39934	8.9959
ENSG00000102897	537.943	334.035	0.66044	0.00091852	0.0066643	LYRM1	chr16	+	20911190	20936328	1695	protein_coding	LYR_motif_containing_1	537	537	525	346	10.3457	10.1608	10.2894	5.98196
ENSG00000102900	882.473	1278.21	-0.52	0.0018407	0.012145	NUP93	chr16	+	56764017	56880792	2875	protein_coding	nucleoporin_93kDa	802	907	916	1324	9.10948	10.118	10.5842	13.4954
ENSG00000102901	995.957	1391.17	-0.46911	0.0051958	0.02901	CENPT	chr16	-	67862060	67881714	2957	protein_coding	centromere_protein_T	1051	928	979	1441	11.6067	10.0652	10.9984	14.2807
ENSG00000102931	644.432	909.425	-0.48148	0.0072243	0.03779	ARL2BP	chr16	+	57279010	57287516	2099	protein_coding	ADP-ribosylation_factor-like_2_binding_protein	669	639	607	942	10.4081	9.76368	9.60673	13.1515
ENSG00000102935	134.616	344.655	-1.2463	9.9992e-06	0.00012414	ZNF423	chr16	-	49521435	49891830	7660	protein_coding	zinc_finger_protein_423	123	165	113	357	0.524365	0.690845	0.49006	1.36577
ENSG00000103018	1576.35	2547.74	-0.67818	3.9099e-06	5.3064e-05	CYB5B	chr16	+	69458428	69500169	4358	protein_coding	cytochrome_b5_type_B_(outer_mitochondrial_membrane)	1490	1664	1535	2639	11.1649	12.2459	11.7009	17.7455
ENSG00000103034	134.109	280.937	-0.95894	0.0021689	0.013871	NDRG4	chr16	+	58496750	58547532	5116	protein_coding	NDRG_family_member_4	170	133	95	291	1.08511	0.83377	0.616868	1.66686
ENSG00000103043	1769.67	1305.25	0.42751	0.0093618	0.046444	VAC14	chr16	-	70721342	70835064	3609	protein_coding	Vac14_homolog_(S._cerevisiae)	1928	1699	1629	1352	17.4453	15.0984	14.9945	10.9781
ENSG00000103152	1825.63	1251.18	0.5316	0.00084428	0.0062122	MPG	chr16	+	127006	135852	1205	protein_coding	N-methylpurine-DNA_glycosylase	1949	1758	1716	1296	52.818	46.7904	47.3074	31.5177
ENSG00000103196	691.713	56.9597	2.3785	3.191e-07	5.347e-06	CRISPLD2	chr16	+	84853590	84954374	4584	protein_coding	cysteine-rich_secretory_protein_LCCL_domain_containing_2	622	452	978	59	4.43101	3.16242	7.08751	0.377176
ENSG00000103222	8148.11	6129.44	0.40422	0.001623	0.01088	ABCC1	chr16	+	16043434	16236931	6594	protein_coding	ATP-binding_cassette_sub-family_C_(CFTR/MRP)_member_1	7900	8468	7863	6349	39.1233	41.1867	39.6131	28.2159
ENSG00000103241	771.813	209.496	1.8096	2.1843e-20	1.5515e-18	FOXF1	chr16	+	86544133	86548076	2568	protein_coding	forkhead_box_F1	760	755	779	217	9.66442	9.42925	10.0772	2.47629
ENSG00000103335	10529.8	13230.1	-0.32437	0.0096827	0.047673	PIEZO1	chr16	-	88781751	88851619	8072	protein_coding	piezo-type_mechanosensitive_ion_channel_component_1	9998	10787	10529	13704	40.4473	42.8593	43.3316	49.7511
ENSG00000103353	2719.34	3866.5	-0.49636	0.0011045	0.0078245	UBFD1	chr16	+	23568392	23585710	5110	protein_coding	ubiquitin_family_domain_containing_1	2357	2937	2800	4005	15.0625	18.4335	18.2027	22.9678
ENSG00000103485	44.1549	472.09	-3.0733	1.6777e-22	1.3601e-20	QPRT	chr16	+	29690329	29710020	2343	protein_coding	quinolinate_phosphoribosyltransferase	56	42	33	489	0.7805	0.574913	0.467887	6.11608
ENSG00000103502	3919.78	2970.59	0.39225	0.0056705	0.03123	CDIPT	chr16	-	29869678	29875057	2353	protein_coding	CDP-diacylglycerol--inositol_3-phosphatidyltransferase	4040	3998	3613	3077	56.0682	54.4937	51.0088	38.3215
ENSG00000103550	170.317	287.695	-0.70416	0.0072047	0.037773	KNOP1	chr16	-	19714902	19729557	4786	protein_coding	lysine-rich_nucleolar_protein_1	180	166	160	298	1.22817	1.1124	1.11057	1.82465
ENSG00000103647	2663.7	1208.7	1.1164	2.1846e-14	8.7132e-13	CORO2B	chr15	+	68871308	69020145	3611	protein_coding	coronin_actin_binding_protein_2B	2529	2620	2770	1252	22.8706	23.2701	25.4831	10.1605
ENSG00000103742	108.164	216.254	-0.89641	0.0043597	0.025051	IGDCC4	chr15	-	65673802	65715410	6508	protein_coding	immunoglobulin_superfamily_DCC_subclass_member_4	83	111	128	224	0.416474	0.547017	0.653374	1.00864
ENSG00000103811	202.01	115.85	0.73583	0.0089321	0.044726	CTSH	chr15	-	79213400	79241916	2190	protein_coding	cathepsin_H	215	191	194	120	3.20591	2.79714	2.94277	1.60574
ENSG00000103876	1171.32	752.061	0.62237	0.00015369	0.0014149	FAH	chr15	+	80444832	80479288	3427	protein_coding	fumarylacetoacetate_hydrolase_(fumarylacetoacetase)	1182	1194	1106	779	11.2632	11.1742	10.7211	6.66132
ENSG00000103978	1613.99	863.085	0.87066	4.8645e-06	6.4389e-05	TMEM87A	chr15	-	42502730	42565861	3109	protein_coding	transmembrane_protein_87A	1680	1323	1787	894	17.646	13.6479	19.0943	8.42662
ENSG00000104047	1808.92	681.586	1.368	1.1095e-15	5.1038e-14	DTWD1	chr15	+	49913177	49937333	2680	protein_coding	DTW_domain_containing_1	1702	2050	1632	706	20.7387	24.5326	20.2295	7.71981
ENSG00000104064	881.819	572.493	0.60372	0.00071274	0.0053498	GABPB1	chr15	-	50569389	50647605	3016	protein_coding	GA_binding_protein_transcription_factor_beta_subunit_1	923	861	836	593	9.99373	9.15582	9.20819	5.76183
ENSG00000104067	1882.03	2771.72	-0.54451	0.00068977	0.0052181	TJP1	chr15	-	29991571	30261068	7950	protein_coding	tight_junction_protein_1	1609	1980	2012	2871	6.60916	7.98773	8.40737	10.5829
ENSG00000104081	123.924	30.8934	1.6234	3.6812e-05	0.00039861	BMF	chr15	-	40380091	40401093	4687	protein_coding	Bcl2_modifying_factor	173	100	94	32	1.20534	0.684274	0.666242	0.200075
ENSG00000104177	49.6423	135.159	-1.2147	0.001405	0.0096298	MYEF2	chr15	-	48431625	48470714	5563	protein_coding	myelin_expression_factor_2	37	60	51	140	0.217195	0.345913	0.304551	0.737489
ENSG00000104213	88.9682	462.436	-2.1891	6.1245e-15	2.6019e-13	PDGFRL	chr8	+	17433942	17501580	1905	protein_coding	platelet-derived_growth_factor_receptor-like	80	107	78	479	1.37136	1.80142	1.36019	7.36847
ENSG00000104219	610.934	993.416	-0.67968	0.00014102	0.0013161	ZDHHC2	chr8	+	17013538	17082308	6377	protein_coding	zinc_finger_DHHC-type_containing_2	583	591	642	1029	2.98545	2.97233	3.3444	4.72864
ENSG00000104231	602.043	380.375	0.63719	0.0011653	0.0081853	ZFAND1	chr8	-	82613569	82645138	2719	protein_coding	zinc_finger_AN1-type_domain_1	591	569	629	394	7.09799	6.71164	7.68494	4.24643
ENSG00000104267	2746.05	271.283	1.781	0.00038661	0.0031579	CA2	chr8	+	86376081	86393722	1717	protein_coding	carbonic_anhydrase_II	4126	1601	2387	281	78.4722	29.9052	46.1829	4.79593
ENSG00000104356	158.1	329.208	-0.98426	0.00018788	0.0016953	POP1	chr8	+	99129525	99172062	4719	protein_coding	processing_of_precursor_1_ribonuclease_P/MRP_subunit_(S._cerevisiae)	165	166	139	341	1.1418	1.12819	0.978507	2.11759
ENSG00000104368	4809.71	6980.94	-0.52369	0.0012699	0.008817	PLAT	chr8	-	42032236	42065242	3462	protein_coding	plasminogen_activator_tissue	4195	5677	4454	7231	39.5696	52.5917	42.7388	61.208
ENSG00000104408	8486.24	6070.55	0.47553	0.00023339	0.0020481	EIF3E	chr8	-	109213445	109447562	1990	protein_coding	eukaryotic_translation_initiation_factor_3_subunit_E	8310	8266	8647	6288	136.366	133.219	144.348	92.5969
ENSG00000104419	7655	4583.81	0.72639	1.2291e-07	2.1944e-06	NDRG1	chr8	-	134249414	134314265	3983	protein_coding	N-myc_downstream_regulated_1	7227	7368	8160	4748	59.2522	59.3287	68.058	34.9331
ENSG00000104435	121.078	8.68877	2.8311	1.7239e-11	5.0894e-10	STMN2	chr8	+	80523049	80578410	2223	protein_coding	stathmin-like_2	105	159	97	9	1.54244	2.29394	1.44954	0.118642
ENSG00000104522	1326.85	1925.05	-0.525	0.00053792	0.0042061	TSTA3	chr8	-	144694788	144700218	2220	protein_coding	tissue_specific_transplantation_antigen_P35B	1340	1338	1266	1994	19.711	19.3298	18.9444	26.3214
ENSG00000104549	1758.08	7072.66	-1.9571	2.4441e-33	3.5935e-31	SQLE	chr8	+	126010739	126034525	2961	protein_coding	squalene_epoxidase	1717	2010	1505	7326	18.936	21.7712	16.8849	72.5046
ENSG00000104687	3255.45	1954.01	0.72126	7.9275e-07	1.2346e-05	GSR	chr8	-	30535583	30585443	3114	protein_coding	glutathione_reductase	3031	3555	3101	2024	31.7852	36.6139	33.0813	19.0471
ENSG00000104722	255.902	48.2709	2.0483	9.4635e-09	2.0503e-07	NEFM	chr8	+	24770525	24776607	4020	protein_coding	neurofilament_medium_polypeptide	160	380	225	50	1.29972	3.03168	1.85933	0.364486
ENSG00000104728	1530.85	2723.45	-0.81307	6.0851e-08	1.1523e-06	ARHGEF10	chr8	+	1772142	1906807	5648	protein_coding	Rho_guanine_nucleotide_exchange_factor_(GEF)_10	1442	1491	1618	2821	8.33734	8.46658	9.51663	14.6368
ENSG00000104738	394.765	711.514	-0.80894	0.00023769	0.0020761	MCM4	chr8	+	48872745	48890720	4183	protein_coding	minichromosome_maintenance_complex_component_4	350	478	348	737	2.73236	3.66493	2.7637	5.16317
ENSG00000104763	3598.67	2475.33	0.52474	0.0019183	0.012584	ASAH1	chr8	-	17913934	17942494	2609	protein_coding	N-acylsphingosine_amidohydrolase_(acid_ceramidase)_1	4108	3407	3169	2564	51.4178	41.8816	40.3504	28.7992
ENSG00000104783	32.9564	171.845	-2.0143	9.5813e-08	1.7459e-06	KCNN4	chr19	-	44270685	44285409	2240	protein_coding	potassium_intermediate/small_conductance_calcium-activated_channel_subfamily_N_member_4	32	34	32	178	0.466508	0.486806	0.474571	2.32867
ENSG00000104823	1109	725.995	0.5934	0.00060073	0.0046249	ECH1	chr19	-	39306062	39322645	1411	protein_coding	enoyl_CoA_hydratase_1_peroxisomal	1116	1186	996	752	25.8282	26.9577	23.4494	15.6181
ENSG00000104853	5192.64	3506.4	0.55712	2.0938e-05	0.00023897	CLPTM1	chr19	+	45457842	45496599	2732	protein_coding	cleft_lip_and_palate_associated_transmembrane_protein_1	5117	5188	5131	3632	61.1634	60.9038	62.3908	38.9585
ENSG00000104856	1760.01	1130.51	0.62391	5.2418e-05	0.00054781	RELB	chr19	+	45504688	45541452	2294	protein_coding	v-rel_reticuloendotheliosis_viral_oncogene_homolog_B	1707	1878	1650	1171	24.2995	26.2559	23.894	14.9589
ENSG00000104870	4391.78	3136.65	0.47088	0.007394	0.038503	FCGRT	chr19	+	50010073	50029590	2681	protein_coding	Fc_fragment_of_IgG_receptor_transporter_alpha	5099	4240	3700	3249	62.1077	50.7218	45.8463	35.5132
ENSG00000104881	819.261	1385.38	-0.73357	5.7444e-05	0.00059453	PPP1R13L	chr19	-	45882892	45909607	3118	protein_coding	protein_phosphatase_1_regulatory_subunit_13_like	871	713	848	1435	9.12219	7.33396	9.03481	13.4869
ENSG00000104884	1092.85	1758.03	-0.66262	0.00035834	0.0029563	ERCC2	chr19	-	45853095	45874176	4153	protein_coding	excision_repair_cross-complementing_rodent_repair_deficiency_complementation_group_2	911	1297	1048	1821	7.16331	10.0162	8.38298	12.8495
ENSG00000104886	1023.84	1413.37	-0.45375	0.0043865	0.025157	PLEKHJ1	chr19	-	2230093	2237703	2858	protein_coding	pleckstrin_homology_domain_containing_family_J_member_1	1019	1052	973	1464	11.6431	11.8053	11.3097	15.0112
ENSG00000104903	19.5272	65.6485	-1.254	0.0076407	0.039496	LYL1	chr19	-	13209847	13213975	1547	protein_coding	lymphoblastic_leukemia_derived_sequence_1	24	21	13	68	0.506615	0.435366	0.279159	1.28812
ENSG00000104904	12427.2	9605.92	0.36591	0.0034603	0.020601	OAZ1	chr19	+	2269519	2273487	2828	protein_coding	ornithine_decarboxylase_antizyme_1	12344	12453	12144	9950	142.539	141.228	142.653	103.105
ENSG00000105011	23.8443	141.917	-2.0779	4.7605e-07	7.7099e-06	ASF1B	chr19	-	14230321	14247768	2059	protein_coding	ASF1_anti-silencing_function_1_homolog_B_(S._cerevisiae)	18	25	28	147	0.285478	0.389412	0.451753	2.09217
ENSG00000105048	624.989	72.4064	2.899	2.2158e-30	2.7925e-28	TNNT1	chr19	-	55644162	55660722	1163	protein_coding	troponin_T_type_1_(skeletal_slow)	721	574	560	75	20.2448	15.8291	15.9959	1.88981
ENSG00000105136	266.565	157.363	0.70335	0.0089379	0.04474	ZNF419	chr19	+	57999079	58006048	5542	protein_coding	zinc_finger_protein_419	286	220	285	163	1.68522	1.27316	1.70835	0.861902
ENSG00000105193	19878.8	14767	0.42208	0.00098056	0.0070717	RPS16	chr19	-	39923847	39926588	2389	protein_coding	ribosomal_protein_S16	20013	19048	20007	15296	273.56	255.716	278.205	187.628
ENSG00000105227	399.057	238.458	0.70426	0.0019165	0.012584	PRX	chr19	-	40899675	40919273	5502	protein_coding	periaxin	423	364	398	247	2.5106	2.12181	2.40304	1.31557
ENSG00000105245	1615.71	2163.5	-0.41167	0.0073811	0.038462	NUMBL	chr19	-	41172596	41196877	2775	protein_coding	numb_homolog_(Drosophila)-like	1625	1504	1671	2241	19.1226	17.3824	20.0038	23.6655
ENSG00000105281	9271.01	6557.13	0.48942	0.00077612	0.0057736	SLC1A5	chr19	-	47278140	47291851	2882	protein_coding	solute_carrier_family_1_(neutral_amino_acid_transporter)_member_5	8596	8725	10236	6792	97.4001	97.095	117.987	69.0622
ENSG00000105290	237.815	649.727	-1.3619	3.643e-08	7.151e-07	APLP1	chr19	+	36358801	36370693	2495	protein_coding	amyloid_beta_(A4)_precursor-like_protein_1	264	263	180	673	3.45534	3.38073	2.39663	7.90463
ENSG00000105355	3134.62	4111.72	-0.38401	0.0061954	0.033458	PLIN3	chr19	-	4838353	4867780	2333	protein_coding	perilipin_3	3036	3356	2932	4259	42.4956	46.1352	41.7492	53.497
ENSG00000105373	8663.13	5816.65	0.56556	1.0846e-05	0.00013311	GLTSCR2	chr19	+	48248779	48260315	4185	protein_coding	glioma_tumor_suppressor_candidate_region_gene_2	8684	8513	8550	6025	67.7613	65.2398	67.8687	42.1889
ENSG00000105376	4593.01	2751.44	0.72546	1.8564e-07	3.2297e-06	ICAM5	chr19	+	10400657	10407454	3000	protein_coding	intercellular_adhesion_molecule_5_telencephalin	4177	4799	4688	2850	45.4674	51.3044	51.9117	27.8394
ENSG00000105379	346.903	194.049	0.79147	0.00076354	0.0056885	ETFB	chr19	-	51848423	51869672	3551	protein_coding	electron-transfer-flavoprotein_beta_polypeptide	311	358	363	201	2.86	3.23339	3.3959	1.65875
ENSG00000105472	9672.76	6366.94	0.58957	0.00012005	0.0011431	CLEC11A	chr19	+	51226586	51228974	1419	protein_coding	C-type_lectin_domain_family_11_member_A	10695	9472	8563	6595	246.125	214.084	200.467	136.198
ENSG00000105499	331.257	180.533	0.8191	0.0011411	0.0080529	PLA2G4C	chr19	-	48551100	48614074	2496	protein_coding	phospholipase_A2_group_IVC_(cytosolic_calcium-independent)	350	362	273	187	4.5791	4.65146	3.63343	2.1955
ENSG00000105509	24.0293	0.965419	1.564	0.0023582	0.014903	HAS1	chr19	-	52216365	52227247	2110	protein_coding	hyaluronan_synthase_1	31	10	30	1	0.479774	0.152	0.472322	0.0138885
ENSG00000105514	545.461	319.554	0.7407	0.00021852	0.0019309	RAB3D	chr19	-	11432722	11456946	4273	protein_coding	RAB3D_member_RAS_oncogene_family	550	533	538	331	4.20327	4.00055	4.18262	2.27003
ENSG00000105518	138.387	69.5102	0.87917	0.0069575	0.036805	TMEM205	chr19	-	11453452	11457194	1310	protein_coding	transmembrane_protein_205	120	154	138	72	2.99135	3.77029	3.49951	1.61064
ENSG00000105552	572.134	848.603	-0.5502	0.0025591	0.015945	BCAT2	chr19	-	49298319	49314286	2254	protein_coding	branched_chain_amino-acid_transaminase_2_mitochondrial	525	598	579	879	7.60611	8.50888	8.53343	11.428
ENSG00000105559	578.49	1185.53	-0.99014	2.3795e-06	3.3793e-05	PLEKHA4	chr19	-	49340354	49371889	3088	protein_coding	pleckstrin_homology_domain_containing_family_A_(phosphoinositide_binding_specific)_member_4	495	718	511	1228	5.23462	7.45714	5.49722	11.6535
ENSG00000105656	673.769	438.3	0.59873	0.0014932	0.010151	ELL	chr19	-	18553473	18632937	4027	protein_coding	elongation_factor_RNA_polymerase_II	619	689	696	454	5.01957	5.48735	5.74152	3.30378
ENSG00000105676	505.743	774.266	-0.59247	0.0018749	0.012343	ARMC6	chr19	+	19144384	19170563	2488	protein_coding	armadillo_repeat_containing_6	466	553	486	802	6.11635	7.12853	6.48911	9.44628
ENSG00000105677	1034.98	713.445	0.52212	0.0017857	0.011803	TMEM147	chr19	+	36036497	36038428	1783	protein_coding	transmembrane_protein_147	1033	1060	984	739	18.9193	19.0669	18.3334	12.1459
ENSG00000105711	890.62	250.044	1.7667	1.7977e-20	1.2838e-18	SCN1B	chr19	+	35521588	35531352	3460	protein_coding	sodium_channel_voltage-gated_type_I_beta_subunit	822	960	868	259	7.75805	8.89857	8.33379	2.19362
ENSG00000105778	2254.73	1630.59	0.45792	0.0016822	0.011197	AVL9	chr7	+	32535038	33078516	7937	protein_coding	AVL9_homolog_(S._cerevisiase)	2217	2178	2306	1689	9.1215	8.80089	9.65166	6.23606
ENSG00000105792	274.233	86.8877	1.5337	1.055e-08	2.2475e-07	C7orf63	chr7	+	89874488	89940377	6966	protein_coding	chromosome_7_open_reading_frame_63	272	266	277	90	1.27509	1.22468	1.32098	0.378613
ENSG00000105810	1102.97	2935.84	-1.3692	1.1731e-14	4.8599e-13	CDK6	chr7	-	92234235	92465908	11612	protein_coding	cyclin-dependent_kinase_6	894	1192	1198	3041	2.51413	3.29226	3.42728	7.67443
ENSG00000105825	46474.1	10369.6	1.7456	1.0767e-05	0.00013246	TFPI2	chr7	-	93514709	93520303	2444	protein_coding	tissue_factor_pathway_inhibitor_2	58371	46974	32606	10741	779.925	616.427	443.196	128.789
ENSG00000105835	18393.3	2676.14	2.7237	2.3773e-78	1.4261e-75	NAMPT	chr7	-	105888731	105926772	4582	protein_coding	nicotinamide_phosphoribosyltransferase	16952	17413	20311	2772	120.816	121.883	147.257	17.7286
ENSG00000105889	400.632	240.389	0.70152	0.001374	0.009448	STEAP1B	chr7	-	22459063	22672544	1515	protein_coding	STEAP_family_member_1B	399	406	386	249	8.60037	8.59486	8.46396	4.81641
ENSG00000105894	9.75017	98.4727	-2.4182	2.2751e-07	3.9172e-06	PTN	chr7	-	136912088	137028611	1614	protein_coding	pleiotrophin	9	10	10	102	0.182094	0.198711	0.205824	1.85197
ENSG00000105939	1272.49	1726.17	-0.42932	0.0064059	0.034384	ZC3HAV1	chr7	-	138728266	138794465	7100	protein_coding	zinc_finger_CCCH-type_antiviral_1	1155	1300	1330	1788	5.31228	5.87233	6.22289	7.37982
ENSG00000105967	42.9332	10.6196	1.2872	0.007624	0.03944	TFEC	chr7	-	115575202	115799950	6628	protein_coding	transcription_factor_EC	60	28	39	11	0.295615	0.135488	0.195471	0.0486348
ENSG00000105968	1516.1	2061.17	-0.43182	0.0076747	0.039577	H2AFV	chr7	-	44866390	44887682	3804	protein_coding	H2A_histone_family_member_V	1533	1642	1334	2135	13.1601	13.8439	11.6497	16.4473
ENSG00000105971	2105.5	4061.52	-0.92912	8.9464e-11	2.48e-09	CAV2	chr7	+	115927434	116148595	3301	protein_coding	caveolin_2	1933	2133	2196	4207	19.1224	20.7239	22.0997	37.3477
ENSG00000105974	2774.66	8864.48	-1.6243	7.3137e-20	5.0084e-18	CAV1	chr7	+	116164839	116201233	2704	protein_coding	caveolin_1_caveolae_protein_22kDa	2150	3044	3070	9182	25.965	36.1047	37.7165	99.5102
ENSG00000106003	215.821	484.64	-1.1001	4.9345e-06	6.5086e-05	LFNG	chr7	+	2552163	2568811	2377	protein_coding	LFNG_O-fucosylpeptide_3-beta-N-acetylglucosaminyltransferase	240	211	190	502	3.29715	2.84694	2.65536	6.18887
ENSG00000106034	291.227	679.655	-1.1642	1.2534e-07	2.2352e-06	CPED1	chr7	+	120628731	120937498	5340	protein_coding	cadherin-like_and_PC-esterase_domain_containing_1	303	316	247	704	1.85293	1.89789	1.53658	3.86339
ENSG00000106080	1819.69	3080.65	-0.74038	4.3584e-06	5.8359e-05	FKBP14	chr7	-	30050203	30066300	4960	protein_coding	FK506_binding_protein_14_22_kDa	1681	2081	1655	3191	11.0673	13.456	11.0845	18.8531
ENSG00000106211	7876.08	11573.4	-0.54675	1.5635e-05	0.00018448	HSPB1	chr7	+	75931861	75933612	1455	protein_coding	heat_shock_27kDa_protein_1	7826	7966	7622	11988	175.644	175.591	174.022	241.446
ENSG00000106299	2173.3	1577.49	0.45259	0.0020406	0.013179	WASL	chr7	-	123321989	123389121	4435	protein_coding	Wiskott-Aldrich_syndrome-like	2196	2099	2163	1634	16.1695	15.179	16.2018	10.7968
ENSG00000106333	1949.7	3708.17	-0.89385	3.6644e-06	5.0051e-05	PCOLCE	chr7	+	100199800	100205798	1702	protein_coding	procollagen_C-endopeptidase_enhancer	2372	1712	1699	3841	45.5106	32.2604	33.1614	66.1335
ENSG00000106392	795.966	1379.58	-0.76821	2.0147e-05	0.000231	C1GALT1	chr7	+	7196565	7288251	6208	protein_coding	core_1_synthase_glycoprotein-N-acetylgalactosamine_3-beta-galactosyltransferase_1	709	913	748	1429	3.72951	4.71677	4.00266	6.74555
ENSG00000106404	307.245	185.36	0.68429	0.0053685	0.029852	CLDN15	chr7	-	100875373	100882101	2131	protein_coding	claudin_15	293	284	336	192	4.48995	4.27425	5.23787	2.64031
ENSG00000106483	60.1314	1114.09	-2.6961	9.032e-08	1.66e-06	SFRP4	chr7	-	37945543	38065297	2957	protein_coding	secreted_frizzled-related_protein_4	32	96	52	1154	0.353391	1.04123	0.584186	11.4365
ENSG00000106484	619.471	7150.86	-2.2803	5.6538e-06	7.3666e-05	MEST	chr7	+	130126046	130146133	2465	protein_coding	mesoderm_specific_transcript	388	1018	448	7407	5.1401	13.2451	6.03754	88.0567
ENSG00000106538	40.1547	256.801	-2.3146	1.0264e-10	2.8245e-09	RARRES2	chr7	-	150035408	150038763	1905	protein_coding	retinoic_acid_receptor_responder_(tazarotene_induced)_2	52	33	34	266	0.891385	0.555577	0.592902	4.09189
ENSG00000106546	9220.52	5490.34	0.73576	1.5503e-08	3.2114e-07	AHR	chr7	+	17338246	17385776	6276	protein_coding	aryl_hydrocarbon_receptor	9368	9222	8815	5687	48.744	47.1267	46.6593	26.5544
ENSG00000106571	600.857	406.441	0.54103	0.0074935	0.038913	GLI3	chr7	-	42000548	42277469	8208	protein_coding	GLI_family_zinc_finger_3	587	544	654	421	2.33538	2.12563	2.64691	1.50308
ENSG00000106617	619.304	953.834	-0.60236	0.0010947	0.0077585	PRKAG2	chr7	-	151253197	151574210	3305	protein_coding	protein_kinase_AMP-activated_gamma_2_non-catalytic_subunit	618	671	553	988	6.10624	6.51143	5.55844	8.76037
ENSG00000106624	12249.4	20068.2	-0.69621	5.0877e-06	6.6871e-05	AEBP1	chr7	+	44143960	44154161	4081	protein_coding	AE_binding_protein_1	13688	11459	11222	20787	109.529	90.0545	91.3488	149.266
ENSG00000106636	4943.87	6646.91	-0.42002	0.0013246	0.0091461	YKT6	chr7	+	44240567	44253893	2696	protein_coding	YKT6_v-SNARE_homolog_(S._cerevisiae)	4873	5100	4727	6885	59.0247	60.6702	58.2458	74.8378
ENSG00000106688	4775.8	1614.18	1.5342	4.5059e-27	4.8268e-25	SLC1A1	chr9	+	4490444	4587469	3722	protein_coding	solute_carrier_family_1_(neuronal/epithelial_high_affinity_glutamate_transporter_system_Xag)_member_1	4673	5116	4416	1672	40.9993	44.0838	39.4141	13.1643
ENSG00000106714	386.515	1417.23	-1.8119	1.9263e-22	1.5532e-20	CNTNAP3	chr9	-	39072764	39288312	5064	protein_coding	contactin_associated_protein-like_3	401	357	390	1468	2.58588	2.261	2.55841	8.49511
ENSG00000106771	4678.84	3311.39	0.4902	0.00023423	0.002053	TMEM245	chr9	-	111777432	111882225	7980	protein_coding	transmembrane_protein_245	4577	4847	4489	3430	18.7299	19.4803	18.6873	12.5959
ENSG00000106772	750.1	1642.18	-1.0839	1.166e-07	2.0892e-06	PRUNE2	chr9	-	79226292	79521003	12587	protein_coding	prune_homolog_2_(Drosophila)	590	917	729	1701	1.53069	2.33654	1.924	3.96022
ENSG00000106780	1628.8	968.315	0.72351	0.00013909	0.0013021	MEGF9	chr9	-	123363091	123476748	6298	protein_coding	multiple_EGF-like-domains_9	1908	1502	1424	1003	9.89311	7.64879	7.51115	4.66697
ENSG00000106785	193.558	398.718	-0.96538	0.00034766	0.0028854	TRIM14	chr9	-	100831557	100881494	4454	protein_coding	tripartite_motif_containing_14	144	231	202	413	1.05577	1.66336	1.50661	2.71729
ENSG00000106803	2810.96	3717.83	-0.39536	0.0060546	0.032947	SEC61B	chr9	+	101984346	101992897	687	protein_coding	Sec61_beta_subunit	2923	2833	2598	3851	138.941	132.256	125.627	164.268
ENSG00000106804	212.933	83.026	1.2361	2.3229e-05	0.00026287	C5	chr9	-	123714616	123812554	5462	protein_coding	complement_component_5	181	237	216	86	1.08214	1.39162	1.31372	0.461406
ENSG00000106829	213.388	349.482	-0.66905	0.0061925	0.033454	TLE4	chr9	+	82186688	82341658	4845	protein_coding	transducin-like_enhancer_of_split_4_(E(sp1)_homolog_Drosophila)	199	235	201	362	1.34127	1.55561	1.37817	2.18953
ENSG00000106853	13335.1	2865.36	2.1738	1.5307e-51	4.4147e-49	PTGR1	chr9	-	114312002	114362135	2298	protein_coding	prostaglandin_reductase_1	12241	12775	14628	2968	173.95	178.294	211.463	37.8487
ENSG00000106952	46.727	9.65419	1.477	0.0019555	0.01274	TNFSF8	chr9	-	117656003	117692697	1906	protein_coding	tumor_necrosis_factor_(ligand)_superfamily_member_8	33	41	65	10	0.56539	0.6899	1.13289	0.15375
ENSG00000106991	10772.3	14619.3	-0.43174	0.0027471	0.016919	ENG	chr9	-	130577291	130617035	3059	protein_coding	endoglin	11665	10543	9792	15143	124.527	110.538	106.339	145.067
ENSG00000107077	725.711	1020.45	-0.47629	0.0076842	0.039601	KDM4C	chr9	+	6720863	7175648	4655	protein_coding	lysine_(K)-specific_demethylase_4C	650	798	712	1057	4.55985	5.49805	5.08112	6.65414
ENSG00000107104	501.935	724.064	-0.50884	0.0088944	0.044608	KANK1	chr9	+	470291	746105	7193	protein_coding	KN_motif_and_ankyrin_repeat_domains_1	451	555	488	750	2.0475	2.47462	2.25377	3.05554
ENSG00000107159	76.3265	10.6196	2.0918	1.4716e-06	2.2091e-05	CA9	chr9	+	35673853	35681156	1618	protein_coding	carbonic_anhydrase_IX	66	74	87	11	1.33206	1.46683	1.78624	0.199228
ENSG00000107201	313.234	516.499	-0.68863	0.0013302	0.0091805	DDX58	chr9	-	32455300	32526322	4621	protein_coding	DEAD_(Asp-Glu-Ala-Asp)_box_polypeptide_58	289	337	306	535	2.0423	2.33894	2.19981	3.39277
ENSG00000107263	3435.1	2446.37	0.47854	0.0017655	0.01169	RAPGEF1	chr9	-	134452157	134615461	6256	protein_coding	Rap_guanine_nucleotide_exchange_factor_(GEF)_1	3679	3138	3383	2534	19.2039	16.0872	17.9641	11.8699
ENSG00000107282	293.074	161.225	0.80715	0.0012531	0.0087324	APBA1	chr9	-	72042446	72287222	6534	protein_coding	amyloid_beta_(A4)_precursor_protein-binding_family_A_member_1	308	298	265	167	1.53932	1.46272	1.3473	0.748987
ENSG00000107290	2687.16	3478.4	-0.36554	0.0079104	0.040614	SETX	chr9	-	135136743	135230372	11103	protein_coding	senataxin	2532	2776	2684	3603	7.44698	8.01871	8.03048	9.50957
ENSG00000107317	250.377	423.819	-0.71306	0.0039231	0.022893	PTGDS	chr9	+	139871956	139879887	989	protein_coding	prostaglandin_D2_synthase_21kDa_(brain)	279	262	203	439	9.21223	8.49631	6.81866	13.0078
ENSG00000107338	332.039	594.698	-0.79929	0.00032962	0.0027524	SHB	chr9	-	37919131	38069210	2783	protein_coding	Src_homology_2_domain_containing_adaptor_protein_B	278	383	328	616	3.26204	4.41378	3.91525	6.48641
ENSG00000107341	4117.41	2710.9	0.58944	0.00010401	0.0010064	UBE2R2	chr9	+	33817565	33920402	4075	protein_coding	ubiquitin-conjugating_enzyme_E2R_2	4340	3707	4179	2808	34.7792	29.1756	34.0678	20.1933
ENSG00000107438	3353.91	5589.78	-0.72454	4.4895e-08	8.6877e-07	PDLIM1	chr10	-	96997329	97050781	1452	protein_coding	PDZ_and_LIM_domain_1	3257	3448	3268	5790	73.2501	76.1598	74.7678	116.855
ENSG00000107537	750.553	415.13	0.82324	1.8067e-05	0.00021036	PHYH	chr10	-	13319796	13344412	1829	protein_coding	phytanoyl-CoA_2-hydroxylase	801	745	684	430	14.3013	13.0637	12.4234	6.88956
ENSG00000107562	2562.86	6736.69	-1.1099	0.0082577	0.042051	CXCL12	chr10	-	44793038	44881941	3532	protein_coding	chemokine_(C-X-C_motif)_ligand_12	3296	2584	1726	6978	30.4736	23.4637	16.2338	57.8958
ENSG00000107623	2.67038	47.3055	-2.1296	3.4504e-05	0.00037688	GDF10	chr10	-	48425815	48438976	2458	protein_coding	growth_differentiation_factor_10	2	5	1	49	0.0265708	0.0652399	0.013515	0.584186
ENSG00000107731	5715.03	3649.28	0.63113	7.5379e-05	0.00075313	UNC5B	chr10	+	72972327	73062621	6841	protein_coding	unc-5_homolog_B_(C._elegans)	5859	4933	6176	3780	27.968	23.1269	29.9907	16.1923
ENSG00000107738	537.685	979.9	-0.82975	5.3362e-05	0.00055651	C10orf54	chr10	-	73507316	73533255	4689	protein_coding	chromosome_10_open_reading_frame_54	444	637	521	1015	3.09214	4.35697	3.69111	6.34341
ENSG00000107796	509.019	2334.38	-2.1257	3.718e-31	4.9784e-29	ACTA2	chr10	-	90694831	90751147	1756	protein_coding	actin_alpha_2_smooth_muscle_aorta	428	582	506	2418	7.95933	10.6298	9.5725	40.3523
ENSG00000107798	1199.36	2655.87	-1.1216	1.2545e-13	4.6111e-12	LIPA	chr10	-	90973326	91174314	2782	protein_coding	lipase_A_lysosomal_acid_cholesterol_esterase	1126	1278	1164	2751	13.2172	14.7333	13.8994	28.9781
ENSG00000107819	2234.72	2945.49	-0.39008	0.0083089	0.042232	SFXN3	chr10	+	102790991	102800998	3095	protein_coding	sideroflexin_3	2350	2161	2128	3051	24.795	22.3934	22.8407	28.8881
ENSG00000107821	74.8899	325.346	-1.9223	1.815e-10	4.8434e-09	KAZALD1	chr10	+	102821598	102827888	1913	protein_coding	Kazal-type_serine_peptidase_inhibitor_domain_1	66	86	71	337	1.12664	1.44181	1.23294	5.1624
ENSG00000107833	557.821	826.399	-0.54746	0.003473	0.020652	NPM3	chr10	-	103541082	103543170	877	protein_coding	nucleophosmin/nucleoplasmin_3	497	598	565	856	18.5061	21.8689	21.4017	28.603
ENSG00000107862	3160.79	4808.75	-0.59382	2.3971e-05	0.00027049	GBF1	chr10	+	104005289	104142656	6403	protein_coding	golgi_brefeldin_A_resistant_guanine_nucleotide_exchange_factor_1	2887	3393	3125	4981	14.7238	16.9952	16.2131	22.7966
ENSG00000107882	683.944	1111.2	-0.67709	0.00021967	0.001939	SUFU	chr10	+	104263744	104393292	5001	protein_coding	suppressor_of_fused_homolog_(Drosophila)	625	776	635	1151	4.08113	4.97657	4.21809	6.74459
ENSG00000107957	3554.62	9668.67	-1.4202	1.1045e-27	1.2179e-25	SH3PXD2A	chr10	-	105348285	105615301	11468	protein_coding	SH3_and_PX_domains_2A	3375	3649	3547	10015	9.61044	10.205	10.2748	25.5918
ENSG00000107984	1993.73	2778.48	-0.46918	0.0011437	0.008068	DKK1	chr10	+	54074056	54077802	1790	protein_coding	dickkopf_1_homolog_(Xenopus_laevis)	1871	2116	1944	2878	34.1333	37.913	36.078	47.1167
ENSG00000108018	40.8114	1.93084	2.0699	3.8782e-05	0.00041663	SORCS1	chr10	-	108333421	108924292	7272	protein_coding	sortilin-related_VPS10_domain_containing_receptor_1	21	57	44	2	0.0943023	0.251389	0.201001	0.00805959
ENSG00000108064	827.908	530.98	0.62029	0.00061721	0.0047337	TFAM	chr10	+	60144782	60158981	5414	protein_coding	transcription_factor_A_mitochondrial	746	860	857	550	4.49964	5.09455	5.2585	2.97702
ENSG00000108106	1750.62	2473.4	-0.48617	0.0023984	0.015113	UBE2S	chr19	-	55912652	55919145	1009	protein_coding	ubiquitin-conjugating_enzyme_E2S	1615	1983	1613	2562	52.2683	63.0314	53.1059	74.4089
ENSG00000108179	3369.61	1391.17	1.2525	1.8476e-19	1.2153e-17	PPIF	chr10	+	81107225	81115093	2190	protein_coding	peptidylprolyl_isomerase_F	3264	3381	3373	1441	48.6702	49.5138	51.1648	19.2822
ENSG00000108292	3522.5	2696.42	0.37881	0.0049684	0.02798	MLLT6	chr17	+	36861795	36886056	7578	protein_coding	myeloid/lymphoid_or_mixed-lineage_leukemia_(trithorax_homolog_Drosophila);_translocated_to_6	3407	3596	3471	2793	14.6816	15.2191	15.216	10.8007
ENSG00000108342	35609.4	1605.49	4.3948	7.4252e-242	3.7119e-238	CSF3	chr17	+	38171614	38174066	1673	protein_coding	colony_stimulating_factor_3_(granulocyte)	36718	34824	34269	1663	716.705	667.587	680.463	29.1295
ENSG00000108344	4205.6	5681.49	-0.42655	0.0013815	0.0094908	PSMD3	chr17	+	38137050	38154213	2888	protein_coding	proteasome_(prosome_macropain)_26S_subunit_non-ATPase_3	4210	4305	3988	5885	47.6038	47.8081	45.873	59.7154
ENSG00000108387	8.06691	57.9251	-1.8317	0.00024248	0.0021057	2004-09-01	chr17	-	56597611	56618179	3544	protein_coding	septin_4	8	9	7	60	0.0737146	0.0814468	0.0656151	0.496129
ENSG00000108395	1249.41	2122.96	-0.74654	1.9603e-06	2.8486e-05	TRIM37	chr17	-	57059999	57184282	4391	protein_coding	tripartite_motif_containing_37	1145	1360	1213	2199	8.51528	9.93346	9.17691	14.6757
ENSG00000108448	1010.35	442.162	1.1569	2.6829e-11	7.6932e-10	TRIM16L	chr17	+	18601311	18639431	3189	protein_coding	tripartite_motif_containing_16-like	994	989	1020	458	10.1786	9.94643	10.6254	4.2087
ENSG00000108468	1830.81	2396.17	-0.38041	0.0084866	0.042882	CBX1	chr17	-	46147414	46178883	2422	protein_coding	chromobox_homolog_1	1718	1882	1845	2482	23.1636	24.9213	25.3059	30.0306
ENSG00000108511	43.1919	0	2.3419	4.2095e-06	5.6569e-05	HOXB6	chr17	-	46671639	46682354	3434	protein_coding	homeobox_B6	17	51	61	0	0.161661	0.476316	0.590104	0
ENSG00000108518	13512.1	17741.5	-0.38706	0.0018508	0.012195	PFN1	chr17	-	4848947	4852356	1291	protein_coding	profilin_1	13244	13355	13566	18377	335.004	331.774	349.08	417.143
ENSG00000108551	4411.99	175.706	3.631	1.3331e-19	8.8856e-18	RASD1	chr17	-	17397751	17399709	1746	protein_coding	RAS_dexamethasone-induced_1	5274	2963	4831	182	98.64	54.4268	91.9162	3.05467
ENSG00000108576	46.3595	662.277	-2.1252	3.5904e-05	0.00038991	SLC6A4	chr17	-	28521337	28563020	6543	protein_coding	solute_carrier_family_6_(neurotransmitter_transporter_serotonin)_member_4	23	83	33	686	0.114791	0.406843	0.167547	3.07244
ENSG00000108578	914.747	1424.96	-0.62294	0.00014404	0.0013376	BLMH	chr17	-	28575218	28619074	2360	protein_coding	bleomycin_hydrolase	945	891	882	1476	13.0761	12.1085	12.4153	18.3278
ENSG00000108671	2741.37	3627.08	-0.39584	0.0058301	0.031934	PSMD11	chr17	+	30771279	30810336	4098	protein_coding	proteasome_(prosome_macropain)_26S_subunit_non-ATPase_11	2549	2978	2630	3757	20.3121	23.3066	21.3198	26.8662
ENSG00000108679	10282.1	18099.7	-0.80232	1.0031e-09	2.45e-08	LGALS3BP	chr17	-	76967320	76976191	2405	protein_coding	lectin_galactoside-binding_soluble_3_binding_protein	9976	11000	9608	18748	135.456	146.691	132.714	228.442
ENSG00000108691	2799.39	11745.3	-1.3243	0.0081918	0.041772	CCL2	chr17	+	32582237	32584222	996	protein_coding	chemokine_(C-C_motif)_ligand_2	2774	4192	1386	12166	90.9503	134.986	46.2278	357.952
ENSG00000108797	4479.06	5836.92	-0.37534	0.0053971	0.029989	CNTNAP1	chr17	+	40834631	40851832	5276	protein_coding	contactin_associated_protein_1	4296	4349	4669	6046	26.5899	26.4369	29.398	33.5815
ENSG00000108799	1199.63	804.194	0.55935	0.0015033	0.01021	EZH1	chr17	-	40852293	40897071	4623	protein_coding	enhancer_of_zeste_homolog_1_(Drosophila)	1201	1072	1290	833	8.48352	7.43697	9.26969	5.28029
ENSG00000108821	108038	708415	-2.6541	2.0764e-69	9.4361e-67	COL1A1	chr17	-	48260650	48278993	6727	protein_coding	collagen_type_I_alpha_1	109254	120153	91974	733790	530.363	572.847	454.195	3196.59
ENSG00000108829	3527.8	5769.34	-0.69569	1.0908e-06	1.6641e-05	LRRC59	chr17	-	48452420	48474914	2910	protein_coding	leucine_rich_repeat_containing_59	3178	3843	3478	5976	35.663	42.3548	39.7041	60.1803
ENSG00000108840	2039.41	1071.62	0.9003	2.8793e-07	4.8736e-06	HDAC5	chr17	-	42154114	42201070	5326	protein_coding	histone_deacetylase_5	2309	1927	1819	1110	14.1573	11.6039	11.3457	6.10743
ENSG00000108846	6227.04	1104.44	2.4399	6.0717e-59	2.2209e-56	ABCC3	chr17	+	48712138	48769613	5716	protein_coding	ATP-binding_cassette_sub-family_C_(CFTR/MRP)_member_3	6718	5945	5832	1144	38.38	33.3568	33.8941	5.86504
ENSG00000108854	2698.53	7099.69	-1.3697	6.4347e-23	5.3611e-21	SMURF2	chr17	-	62538413	62658186	5892	protein_coding	SMAD_specific_E3_ubiquitin_protein_ligase_2	2462	2870	2697	7354	13.6453	15.6223	15.2061	36.5761
ENSG00000108932	116.758	4.82709	3.24	5.4637e-14	2.0639e-12	SLC16A6	chr17	-	66263167	66287408	3807	protein_coding	solute_carrier_family_16_member_6_(monocarboxylic_acid_transporter_7)	114	112	121	5	0.977865	0.94354	1.05585	0.0384879
ENSG00000108960	1021.78	413.199	1.2587	5.3822e-11	1.5059e-09	MMD	chr17	-	53469974	53499353	2735	protein_coding	monocyte_to_macrophage_differentiation-associated	1016	1146	878	428	12.1309	13.4386	10.6644	4.58589
ENSG00000109066	825.483	1449.09	-0.78566	1.517e-05	0.00017956	TMEM104	chr17	+	72772622	72835918	4745	protein_coding	transmembrane_protein_104	788	947	722	1501	5.42309	6.40087	5.05476	9.27003
ENSG00000109084	128.116	480.779	-1.7576	3.0223e-10	7.8963e-09	TMEM97	chr17	+	26646121	26655707	2564	protein_coding	transmembrane_protein_97	106	165	111	498	1.35003	2.06391	1.43815	5.69178
ENSG00000109099	927.684	1607.42	-0.76845	1.8166e-05	0.00021135	PMP22	chr17	-	15133095	15168643	1817	protein_coding	peripheral_myelin_protein_22	972	803	979	1665	17.469	14.1738	17.8989	26.8532
ENSG00000109103	838.132	580.217	0.51324	0.0048288	0.027296	UNC119	chr17	-	26873725	26879686	4189	protein_coding	unc-119_homolog_(C._elegans)	890	819	781	601	6.93804	6.27045	6.19355	4.20437
ENSG00000109193	2.02596	103.3	-3.508	1.7367e-12	5.6376e-11	SULT1E1	chr4	-	70676498	70725870	1780	protein_coding	sulfotransferase_family_1E_estrogen-preferring_member_1	2	1	3	107	0.0366916	0.0180179	0.0559887	1.76157
ENSG00000109265	124.926	285.764	-1.0977	9.9037e-05	0.00096258	KIAA1211	chr4	+	57036361	57194791	4628	protein_coding	KIAA1211	137	119	115	296	0.966683	0.824668	0.825474	1.87428
ENSG00000109272	241.012	71.441	1.5855	1.1293e-07	2.0283e-06	PF4V1	chr4	+	74718906	74719872	522	protein_coding	platelet_factor_4_variant_1	265	196	254	74	16.578	12.0423	16.1645	4.1543
ENSG00000109321	2116.05	27.0317	3.1941	5.1288e-11	1.4404e-09	AREG	chr4	+	75310851	75320726	1240	protein_coding	amphiregulin	2251	1179	2837	28	59.2804	30.4942	76.0041	0.661718
ENSG00000109339	37.2737	111.989	-1.2708	0.002269	0.014407	MAPK10	chr4	-	86936276	87515284	4107	protein_coding	mitogen-activated_protein_kinase_10	39	48	24	116	0.310097	0.374836	0.194127	0.827695
ENSG00000109452	424.371	163.156	1.3044	1.6577e-08	3.4103e-07	INPP4B	chr4	-	142944313	143768585	8831	protein_coding	inositol_polyphosphate-4-phosphatase_type_II_105kDa	411	395	455	169	1.51981	1.43454	1.71159	0.560807
ENSG00000109466	975.119	629.453	0.61363	0.00030637	0.0025841	KLHL2	chr4	+	166128770	166244308	3134	protein_coding	kelch-like_family_member_2	979	956	963	652	10.201	9.78327	10.2077	6.09657
ENSG00000109511	2740.15	1062.93	1.3196	1.3489e-12	4.4461e-11	ANXA10	chr4	+	169013666	169108841	1417	protein_coding	annexin_A10	2282	3347	2537	1101	52.59	75.755	59.4771	22.7695
ENSG00000109519	1481.26	1070.65	0.45707	0.0037363	0.021931	GRPEL1	chr4	-	7060633	7069924	2775	protein_coding	GrpE-like_1_mitochondrial_(E._coli)	1369	1488	1548	1109	16.1101	17.1975	18.5314	11.7113
ENSG00000109685	1505.46	2053.45	-0.43613	0.0078996	0.040572	WHSC1	chr4	+	1873151	1983934	8568	protein_coding	Wolf-Hirschhorn_syndrome_candidate_1	1337	1472	1668	2127	5.09576	5.51003	6.46719	7.27486
ENSG00000109686	1150.02	2052.48	-0.81707	8.1439e-08	1.5097e-06	SH3D19	chr4	-	152023903	152246784	5284	protein_coding	SH3_domain_containing_19	1142	1127	1149	2126	7.05765	6.84048	7.22364	11.7906
ENSG00000109743	340.7	879.497	-1.3129	9.9683e-11	2.7531e-09	BST1	chr4	+	15704573	15739936	1993	protein_coding	bone_marrow_stromal_cell_antigen_1	296	365	353	911	4.85	5.87369	5.88392	13.3952
ENSG00000109787	3216.63	1874.84	0.76105	6.4773e-07	1.0286e-05	KLF3	chr4	+	38665817	38702663	5122	protein_coding	Kruppel-like_factor_3_(basic)	3406	2942	3204	1942	21.7151	18.4216	20.7803	11.1108
ENSG00000109805	41.2112	196.945	-1.907	4.4158e-07	7.1826e-06	NCAPG	chr4	+	17812525	17846485	4661	protein_coding	non-SMC_condensin_I_complex_subunit_G	32	57	34	204	0.224196	0.392212	0.242325	1.28259
ENSG00000109814	3142.62	4654.28	-0.55658	4.0718e-05	0.00043649	UGDH	chr4	-	39500375	39529931	3216	protein_coding	UDP-glucose_6-dehydrogenase	3112	3244	2988	4821	31.5995	32.3512	30.8648	43.9297
ENSG00000109846	171.341	343.689	-0.93441	0.00038578	0.0031546	CRYAB	chr11	-	111779289	111794446	1119	protein_coding	crystallin_alpha_B	190	172	147	356	5.54473	4.92974	4.36402	9.32302
ENSG00000109854	1787.22	1230.91	0.52545	0.00069467	0.0052405	HTATIP2	chr11	+	20385231	20405329	1748	protein_coding	HIV-1_Tat_interactive_protein_2_30kDa	1844	1812	1656	1275	34.449	33.2462	31.4715	21.375
ENSG00000109861	5843.11	2411.62	1.2522	6.0619e-19	3.6956e-17	CTSC	chr11	-	88026760	88070955	6125	protein_coding	cathepsin_C	5388	5752	6234	2498	28.7262	30.1188	33.8111	11.9515
ENSG00000109929	838.834	2722.48	-1.6449	7.9386e-20	5.3871e-18	SC5D	chr11	+	121163162	121179403	2456	protein_coding	sterol-C5-desaturase	868	935	692	2820	11.5411	12.2098	9.36002	33.6479
ENSG00000109944	52.4658	118.747	-0.99943	0.0073172	0.038169	C11orf63	chr11	+	122753391	122830506	2910	protein_coding	chromosome_11_open_reading_frame_63	49	52	55	123	0.54987	0.573107	0.627869	1.23865
ENSG00000110002	81.8087	188.257	-1.0724	0.000875	0.0063918	VWA5A	chr11	+	123986069	124018428	4388	protein_coding	von_Willebrand_factor_A_domain_containing_5A	87	78	78	195	0.647455	0.570103	0.59051	1.30228
ENSG00000110031	1605.69	657.45	1.2517	1.8078e-13	6.5017e-12	LPXN	chr11	-	58294344	58345693	2099	protein_coding	leupaxin	1718	1610	1443	681	26.7281	24.6002	22.8377	9.50761
ENSG00000110047	1631.23	4585.74	-1.4616	2.579e-24	2.4326e-22	EHD1	chr11	-	64619114	64655768	4551	protein_coding	EH-domain_containing_1	1504	1728	1621	4750	10.7919	12.1776	11.8325	30.5861
ENSG00000110057	949.074	631.384	0.56856	0.0019226	0.012591	UNC93B1	chr11	-	67758575	67772452	2315	protein_coding	unc-93_homolog_B1_(C._elegans)	1021	956	843	654	14.4023	13.2444	12.0969	8.27873
ENSG00000110076	310.199	149.64	0.97795	0.00018538	0.0016778	NRXN2	chr11	-	64373646	64490660	6621	protein_coding	neurexin_2	249	352	323	155	1.2281	1.70508	1.62061	0.686033
ENSG00000110080	1405.65	725.995	0.9237	1.9361e-07	3.3606e-06	ST3GAL4	chr11	+	126225535	126310239	1967	protein_coding	ST3_beta-galactoside_alpha-23-sialyltransferase_4	1550	1370	1255	752	25.7326	22.3379	21.1952	11.2034
ENSG00000110090	3707.75	1697.21	1.1051	1.0823e-14	4.5087e-13	CPT1A	chr11	-	68522088	68611878	5232	protein_coding	carnitine_palmitoyltransferase_1A_(liver)	3646	3520	3852	1758	22.7565	21.5775	24.4578	9.84664
ENSG00000110092	18156.9	30768.9	-0.74722	4.9625e-08	9.5291e-07	CCND1	chr11	+	69455855	69469242	4307	protein_coding	cyclin_D1	16021	19047	18958	31871	121.471	141.833	146.223	216.849
ENSG00000110427	1010.11	1985.87	-0.94808	2.311e-08	4.6962e-07	KIAA1549L	chr11	+	33563618	33695648	11678	protein_coding	KIAA1549-like	917	962	1124	2057	2.56424	2.64199	3.1974	5.16182
ENSG00000110436	31.6306	6.75793	1.3131	0.0079598	0.040811	SLC1A2	chr11	-	35272753	35441610	11696	protein_coding	solute_carrier_family_1_(glial_high_affinity_glutamate_transporter)_member_2	32	31	31	7	0.0893449	0.085006	0.0880488	0.0175387
ENSG00000110492	2815.04	1982.97	0.48822	0.0088179	0.044376	MDK	chr11	+	46402306	46405375	1339	protein_coding	midkine_(neurite_growth-promoting_factor_2)	3251	2854	2256	2054	79.2854	68.3595	55.9703	44.9528
ENSG00000110514	1661.39	1192.29	0.46813	0.0019134	0.012575	MADD	chr11	+	47290712	47351582	6005	protein_coding	MAP-kinase_activating_death_domain	1573	1713	1655	1235	8.55407	9.14892	9.15554	6.02686
ENSG00000110628	381.974	206.6	0.83365	0.00057966	0.0044903	SLC22A18	chr11	+	2920951	2946476	2635	protein_coding	solute_carrier_family_22_member_18	436	360	338	214	5.40335	4.38175	4.26123	2.37996
ENSG00000110711	1627.21	1172.02	0.46293	0.0022011	0.014035	AIP	chr11	+	67250512	67258574	1221	protein_coding	aryl_hydrocarbon_receptor_interacting_protein	1604	1665	1569	1214	42.8989	43.7345	42.6881	29.1367
ENSG00000110756	714.858	1132.44	-0.64426	0.00019909	0.0017847	HPS5	chr11	-	18300223	18343745	4717	protein_coding	Hermansky-Pudlak_syndrome_5	653	764	710	1173	4.52069	5.19461	5.00025	7.28734
ENSG00000110851	1497.9	1078.37	0.46247	0.003621	0.021371	PRDM4	chr12	-	108126643	108155049	4210	protein_coding	PR_domain_containing_4	1385	1483	1586	1117	10.743	11.2976	12.5147	7.77513
ENSG00000110852	565.349	204.669	1.3486	1.0397e-06	1.5895e-05	CLEC2B	chr12	-	10005583	10022735	1700	protein_coding	C-type_lectin_domain_family_2_member_B	746	410	518	212	14.33	7.735	10.1223	3.65446
ENSG00000110921	253.22	1167.19	-2.1144	5.6777e-25	5.6019e-23	MVK	chr12	+	110011060	110035067	4109	protein_coding	mevalonate_kinase	260	273	220	1209	2.0663	2.13084	1.77863	8.62238
ENSG00000110987	552.196	354.309	0.61436	0.0023984	0.015113	BCL7A	chr12	+	122457328	122499948	6245	protein_coding	B-cell_CLL/lymphoma_7A	492	580	571	367	2.5727	2.97866	3.03741	1.72215
ENSG00000111057	438.251	2259.08	-2.2845	6.6585e-34	1.0087e-31	KRT18	chr12	+	53342655	53346685	2088	protein_coding	keratin_18	403	517	385	2340	6.30277	7.94119	6.12533	32.8414
ENSG00000111110	95.6757	355.274	-1.7279	3.4055e-09	7.8092e-08	PPM1H	chr12	-	63037762	63328817	6353	protein_coding	protein_phosphatase_Mg2+/Mn2+_dependent_1H	86	116	83	368	0.442055	0.585605	0.434009	1.69748
ENSG00000111206	56.5919	347.551	-2.3537	7.3617e-14	2.7601e-12	FOXM1	chr12	-	2966847	2986206	3475	protein_coding	forkhead_box_M1	66	54	48	360	0.620221	0.498384	0.458866	3.03588
ENSG00000111247	29.5267	88.8185	-1.2294	0.0048129	0.027232	RAD51AP1	chr12	+	4647950	4669214	2235	protein_coding	RAD51_associated_protein_1	28	39	21	92	0.409108	0.559645	0.312134	1.20628
ENSG00000111252	6901.82	4991.22	0.46023	0.00032234	0.0027021	SH2B3	chr12	+	111843752	111889427	5406	protein_coding	SH2B_adaptor_protein_3	6669	6984	6868	5170	40.2848	41.4337	42.204	28.0254
ENSG00000111276	1522.27	1075.48	0.48958	0.0015466	0.010457	CDKN1B	chr12	+	12867992	12875305	2657	protein_coding	cyclin-dependent_kinase_inhibitor_1B_(p27_Kip1)	1512	1475	1537	1114	18.5831	17.8043	19.2168	12.2866
ENSG00000111331	294.912	1003.07	-1.6752	2.0465e-13	7.3424e-12	OAS3	chr12	+	113376157	113411054	6719	protein_coding	2'-5'-oligoadenylate_synthetase_3_100kDa	225	350	304	1039	1.09354	1.67066	1.50303	4.53156
ENSG00000111335	362.097	790.678	-1.0784	2.3453e-07	4.0197e-06	OAS2	chr12	+	113416200	113449528	4734	protein_coding	2'-5'-oligoadenylate_synthetase_2_69/71kDa	305	395	378	819	2.10392	2.67605	2.65254	5.06982
ENSG00000111339	10.0986	167.017	-3.17	1.736e-13	6.2584e-12	ART4	chr12	-	14978503	14996429	5129	protein_coding	ADP-ribosyltransferase_4_(Dombrock_blood_group)	11	10	9	173	0.0700353	0.0625306	0.058292	0.98844
ENSG00000111341	11.9663	749.165	-1.9096	4.7042e-05	0.00049667	MGP	chr12	-	15034115	15038860	1405	protein_coding	matrix_Gla_protein	6	27	3	776	0.139454	0.616329	0.0709323	16.1854
ENSG00000111348	1253.09	2120.06	-0.7411	1.7635e-06	2.5979e-05	ARHGDIB	chr12	-	15094951	15114662	1256	protein_coding	Rho_GDP_dissociation_inhibitor_(GDI)_beta	1302	1212	1209	2196	33.8515	30.9484	31.9769	51.2365
ENSG00000111640	96839.3	66241.3	0.53788	9.1698e-05	0.00089648	GAPDH	chr12	+	6643093	6647537	1875	protein_coding	glyceraldehyde-3-phosphate_dehydrogenase	85333	99528	103242	68614	1486.18	1702.43	1829.17	1072.38
ENSG00000111666	936.899	600.491	0.62286	0.00032438	0.0027162	CHPT1	chr12	+	102090725	102137918	4342	protein_coding	choline_phosphotransferase_1	959	914	911	622	7.2125	6.75121	6.96992	4.19795
ENSG00000111667	2854.77	3746.79	-0.38443	0.0074428	0.0387	USP5	chr12	+	6961292	6975796	3181	protein_coding	ubiquitin_specific_peptidase_5_(isopeptidase_T)	2597	3083	2815	3881	26.6603	31.0839	29.3977	35.7534
ENSG00000111726	1921.37	1451.02	0.39659	0.0070952	0.037336	CMAS	chr12	+	22199108	22218608	1787	protein_coding	cytidine_monophosphate_N-acetylneuraminic_acid_synthetase	1809	1964	1941	1503	33.0576	35.2486	36.0828	24.6474
ENSG00000111801	258.428	627.522	-1.2187	3.0823e-08	6.1388e-07	BTN3A3	chr6	+	26440700	26453643	4547	protein_coding	butyrophilin_subfamily_3_member_A3	246	287	236	650	1.76672	2.02433	1.72419	4.18914
ENSG00000111802	3553.1	854.396	1.9996	6.3828e-33	8.9461e-31	TDP2	chr6	-	24650205	24667261	2120	protein_coding	tyrosyl-DNA_phosphodiesterase_2	3954	3207	3386	885	60.9057	48.5164	53.0579	12.2333
ENSG00000111859	160.69	751.096	-2.0556	8.5491e-14	3.1893e-12	NEDD9	chr6	-	11183531	11382581	4934	protein_coding	neural_precursor_cell_expressed_developmentally_down-regulated_9	180	192	106	778	1.19133	1.24804	0.713684	4.6208
ENSG00000111863	79.9354	211.427	-1.2286	0.00034882	0.0028918	ADTRP	chr6	-	11712287	11807279	1927	protein_coding	androgen-dependent_TFPI-regulating_protein	104	71	62	219	1.76242	1.18169	1.06883	3.33042
ENSG00000111897	10829.7	7471.38	0.52665	5.9866e-05	0.00061409	SERINC1	chr6	-	122764493	122907269	3382	protein_coding	serine_incorporator_1	11091	10414	10672	7739	107.091	98.7573	104.827	67.0576
ENSG00000111907	27.5877	84.9569	-1.2685	0.0032312	0.019453	TPD52L1	chr6	+	125440195	125585553	2489	protein_coding	tumor_protein_D52-like_1	27	27	28	88	0.354239	0.347908	0.373708	1.03608
ENSG00000111912	2307.84	3922.5	-0.74012	5.3784e-05	0.00056014	NCOA7	chr6	+	126102307	126252266	5521	protein_coding	nuclear_receptor_coactivator_7	2002	2851	2024	4063	11.8414	16.5617	12.1784	21.5658
ENSG00000111981	508.521	205.634	1.2432	1.3892e-08	2.9147e-07	ULBP1	chr6	+	150285143	150294844	3140	protein_coding	UL16_binding_protein_1	491	470	550	213	5.10633	4.80058	5.81878	1.98786
ENSG00000112033	3661.67	2395.2	0.59635	0.00027753	0.0023621	PPARD	chr6	+	35310335	35395968	3774	protein_coding	peroxisome_proliferator-activated_receptor_delta	3612	4166	3118	2481	31.2538	35.4032	27.4456	19.2647
ENSG00000112039	315.832	179.568	0.76802	0.0012505	0.0087187	FANCE	chr6	+	35420138	35434880	2554	protein_coding	Fanconi_anemia_complementation_group_E	309	320	310	186	3.95089	4.01841	4.03218	2.13417
ENSG00000112079	924.627	1340.97	-0.52118	0.0023658	0.014939	STK38	chr6	-	36461669	36515247	3576	protein_coding	serine/threonine_kinase_38	958	841	947	1389	8.74833	7.54265	8.79735	11.3826
ENSG00000112081	2942.85	4689.04	-0.65584	3.3394e-05	0.00036615	SRSF3	chr6	+	36562145	36571209	2054	protein_coding	serine/arginine-rich_splicing_factor_3	2995	3236	2522	4857	47.6161	50.5281	40.7891	69.2954
ENSG00000112096	29343.8	17195.1	0.75433	4.6284e-07	7.5121e-06	SOD2	chr6	-	160100096	160183561	4302	protein_coding	superoxide_dismutase_2_mitochondrial	31990	29622	25572	17811	242.829	220.836	197.467	121.326
ENSG00000112137	191.667	95.5765	0.91705	0.0014103	0.0096619	PHACTR1	chr6	+	12717893	13288645	4784	protein_coding	phosphatase_and_actin_regulator_1	182	197	191	99	1.24233	1.32069	1.3263	0.60643
ENSG00000112144	485.2	898.805	-0.85754	7.262e-06	9.2688e-05	ICK	chr6	-	52866077	52926600	6227	protein_coding	intestinal_cell_(MAK-like)_kinase	427	521	496	931	2.23927	2.68339	2.64607	4.38135
ENSG00000112183	78.8516	170.879	-0.96857	0.0058592	0.032058	RBM24	chr6	+	17281577	17294106	2703	protein_coding	RNA_binding_motif_protein_24	99	77	58	177	1.19604	0.913629	0.712822	1.91895
ENSG00000112186	300.173	783.92	-1.2959	3.0936e-07	5.2071e-06	CAP2	chr6	+	17393447	17558023	3316	protein_coding	CAP_adenylate_cyclase-associated_protein_2_(yeast)	206	353	336	812	2.02866	3.41417	3.36608	7.17593
ENSG00000112245	7436.38	5614.88	0.39893	0.0018982	0.01249	PTP4A1	chr6	+	64231666	64293492	5088	protein_coding	protein_tyrosine_phosphatase_type_IVA_member_1	7095	7711	7310	5816	45.5368	48.6059	47.7276	33.4976
ENSG00000112276	1000.21	687.378	0.52223	0.005448	0.030227	BVES	chr6	-	105544697	105585049	5567	protein_coding	blood_vessel_epicardial_substance	1010	868	1092	712	5.92458	5.00062	6.51629	3.74797
ENSG00000112297	72.2307	262.594	-1.6468	7.3946e-07	1.16e-05	AIM1	chr6	+	106959730	107018326	7544	protein_coding	absent_in_melanoma_1	53	71	91	272	0.22942	0.301844	0.400718	1.05658
ENSG00000112304	1221.77	559.943	1.0943	8.5683e-11	2.3796e-09	ACOT13	chr6	+	24667263	24705293	4391	protein_coding	acyl-CoA_thioesterase_13	1256	1173	1201	580	9.34078	8.56761	9.08613	3.87081
ENSG00000112319	723.035	453.747	0.64727	0.00086127	0.0063038	EYA4	chr6	+	133561736	133853258	5699	protein_coding	eyes_absent_homolog_4_(Drosophila)	631	735	785	470	3.61566	4.13632	4.57583	2.41677
ENSG00000112365	347.109	221.081	0.61532	0.0084	0.042558	ZBTB24	chr6	-	109783797	109804440	5519	protein_coding	zinc_finger_and_BTB_domain_containing_24	323	385	325	229	1.91117	2.23731	1.95624	1.21594
ENSG00000112406	1168.24	623.661	0.87538	1.8538e-06	2.7121e-05	HECA	chr6	+	139456249	139501939	5614	protein_coding	headcase_homolog_(Drosophila)	1248	1024	1196	646	7.25938	5.84996	7.07714	3.37207
ENSG00000112619	79.6843	228.804	-1.3617	1.8912e-05	0.00021851	PRPH2	chr6	-	42664340	42690312	2974	protein_coding	peripherin_2_(retinal_degeneration_slow)	82	88	67	237	0.900389	0.949002	0.748399	2.33531
ENSG00000112695	3442.46	2578.63	0.40859	0.0043751	0.02511	COX7A2	chr6	-	75947391	75960039	914	protein_coding	cytochrome_c_oxidase_subunit_VIIa_polypeptide_2_(liver)	3344	3708	3188	2671	119.475	130.112	115.87	85.6376
ENSG00000112697	11506.7	8802.69	0.37846	0.0096221	0.047452	TMEM30A	chr6	-	75962640	75994684	4594	protein_coding	transmembrane_protein_30A	12380	11593	10217	9118	88.0008	80.9338	73.8808	58.1628
ENSG00000112742	17.0702	79.1644	-1.5917	0.00070048	0.005271	TTK	chr6	+	80713604	80752244	3725	protein_coding	TTK_protein_kinase	12	25	14	82	0.105199	0.215248	0.124854	0.645096
ENSG00000112769	41705.5	23958.8	0.78665	1.483e-09	3.5246e-08	LAMA4	chr6	-	112429963	112576141	6547	protein_coding	laminin_alpha_4	43330	40121	40454	24817	216.124	196.542	205.267	111.082
ENSG00000112773	435.151	256.801	0.72119	0.0016107	0.010813	FAM46A	chr6	-	82201156	82462491	5664	protein_coding	family_with_sequence_similarity_46_member_A	373	503	420	266	2.15052	2.8482	2.46334	1.37624
ENSG00000112837	690.936	1538.88	-1.1224	5.2461e-11	1.4706e-09	TBX18	chr6	-	85444157	85474237	4408	protein_coding	T-box_18	620	738	698	1594	4.59311	5.36958	5.26033	10.597
ENSG00000112964	114.719	216.254	-0.8322	0.004964	0.027966	GHR	chr5	+	42423879	42721979	4560	protein_coding	growth_hormone_receptor	107	109	125	224	0.76626	0.766632	0.910635	1.43953
ENSG00000112972	809.624	9808.66	-3.1431	3.6338e-19	2.2994e-17	HMGCS1	chr5	-	43289497	43313614	3506	protein_coding	3-hydroxy-3-methylglutaryl-CoA_synthase_1_(soluble)	807	1010	594	10160	7.51655	9.23921	5.62825	84.9217
ENSG00000112977	3762.93	5102.24	-0.43163	0.0013184	0.0091151	DAP	chr5	-	10679342	10761384	2339	protein_coding	death-associated_protein	3520	3936	3737	5285	49.1439	53.9697	53.0752	66.2143
ENSG00000112984	17.0914	274.179	-3.2885	2.4255e-16	1.1927e-14	KIF20A	chr5	+	137514408	137523404	3201	protein_coding	kinesin_family_member_20A	17	26	8	284	0.173428	0.260503	0.083024	2.59998
ENSG00000113070	940.952	1616.11	-0.74571	0.00043107	0.0034729	HBEGF	chr5	-	139712428	139726216	2386	protein_coding	heparin-binding_EGF-like_growth_factor	856	1198	750	1674	11.7155	16.1032	10.4422	20.5599
ENSG00000113108	394.183	628.488	-0.64263	0.0028119	0.017242	APBB3	chr5	-	139937853	139973337	2801	protein_coding	amyloid_beta_(A4)_precursor_protein-binding_family_B_member_3	443	355	372	651	5.16473	4.06481	4.41193	6.8109
ENSG00000113140	35072.7	121511	-1.7639	3.0271e-42	6.3051e-40	SPARC	chr5	-	151040657	151066726	3701	protein_coding	secreted_protein_acidic_cysteine-rich_(osteonectin)	35758	36125	32380	125863	315.509	313.05	290.641	996.588
ENSG00000113161	1244.39	6129.44	-2.2336	6.2996e-38	1.0859e-35	HMGCR	chr5	+	74632154	74657929	4585	protein_coding	3-hydroxy-3-methylglutaryl-CoA_reductase	1275	1411	1016	6349	9.08088	9.8699	7.36128	40.5791
ENSG00000113269	1165	865.981	0.41716	0.0095845	0.047314	RNF130	chr5	-	179338651	179499118	9945	protein_coding	ring_finger_protein_130	1110	1173	1181	897	3.64481	3.78284	3.94498	2.64317
ENSG00000113273	1941.57	3989.11	-1.0117	7.7257e-10	1.9056e-08	ARSB	chr5	-	78073032	78281910	5327	protein_coding	arylsulfatase_B	1984	2147	1644	4132	12.1623	12.9263	10.2522	22.7308
ENSG00000113312	858.536	1204.84	-0.4753	0.00487	0.027509	TTC1	chr5	+	159436120	159492550	1467	protein_coding	tetratricopeptide_repeat_domain_1	826	927	801	1248	18.3868	20.2663	18.1385	24.9299
ENSG00000113319	1414	1033	0.44163	0.0060157	0.032747	RASGRF2	chr5	+	80256491	80525975	8167	protein_coding	Ras_protein-specific_guanine_nucleotide-releasing_factor_2	1281	1446	1479	1070	5.12205	5.67847	6.01596	3.83935
ENSG00000113361	965.563	5404.42	-1.9166	1.4637e-05	0.00017421	CDH6	chr5	+	31193857	31329253	8476	protein_coding	cadherin_6_type_2_K-cadherin_(fetal_kidney)	788	1372	722	5598	3.03593	5.19145	2.82973	19.3544
ENSG00000113368	172.393	363.963	-0.99206	0.00038489	0.0031491	LMNB1	chr5	+	126112315	126172712	3475	protein_coding	lamin_B1	127	209	178	377	1.19345	1.92893	1.70163	3.17924
ENSG00000113369	2487.51	1200.98	1.0282	3.7241e-12	1.166e-10	ARRDC3	chr5	-	90664541	90679176	4188	protein_coding	arrestin_domain_containing_3	2559	2452	2381	1244	19.9536	18.7776	18.8865	8.70464
ENSG00000113448	925.127	271.283	1.7061	3.1721e-19	2.0158e-17	PDE4D	chr5	-	58264865	59817947	8232	protein_coding	phosphodiesterase_4D_cAMP-specific	947	856	945	281	3.75666	3.33498	3.81352	1.00032
ENSG00000113532	392.068	180.533	1.041	6.0466e-05	0.00061941	ST8SIA4	chr5	-	100145357	100238970	3585	protein_coding	ST8_alpha-N-acetyl-neuraminide_alpha-28-sialyltransferase_4	478	349	336	187	4.35407	3.12221	3.1135	1.52858
ENSG00000113578	22.4439	132.262	-2.0154	2.5083e-06	3.5564e-05	FGF1	chr5	-	141971743	142077617	3660	protein_coding	fibroblast_growth_factor_1_(acidic)	14	29	24	137	0.124912	0.254122	0.217836	1.09692
ENSG00000113657	4788.19	12925	-1.4046	7.9633e-23	6.5618e-21	DPYSL3	chr5	-	146770374	146889619	5476	protein_coding	dihydropyrimidinase-like_3	5139	4530	4552	13388	30.6459	26.5314	27.6146	71.6455
ENSG00000113719	13921.1	9720.8	0.50994	6.9627e-05	0.00070222	ERGIC1	chr5	+	172261278	172379688	5687	protein_coding	endoplasmic_reticulum-golgi_intermediate_compartment_(ERGIC)_1	13534	13496	14347	10069	77.7141	76.1109	83.8064	51.8848
ENSG00000113721	1691.07	2946.46	-0.78169	7.9973e-07	1.2441e-05	PDGFRB	chr5	-	149493400	149535423	5717	protein_coding	platelet-derived_growth_factor_receptor_beta_polypeptide	1809	1709	1507	3052	10.333	9.58736	8.75678	15.6442
ENSG00000113739	53546.6	35613.3	0.57868	9.7576e-06	0.00012164	STC2	chr5	-	172741716	172756506	5353	protein_coding	stanniocalcin_2	49108	53442	56687	36889	299.579	320.192	351.792	201.947
ENSG00000113742	1714.74	1041.69	0.70283	3.9834e-06	5.3917e-05	CPEB4	chr5	+	173315283	173388979	9483	protein_coding	cytoplasmic_polyadenylation_element_binding_protein_4	1726	1680	1690	1079	5.94363	5.68184	5.92025	3.33436
ENSG00000113790	79.8685	206.6	-1.2157	0.00021413	0.0018991	EHHADH	chr3	-	184908412	184999778	3850	protein_coding	enoyl-CoA_hydratase/3-hydroxyacyl_CoA_dehydrogenase	63	94	81	214	0.534364	0.783055	0.698914	1.62888
ENSG00000113805	2817.08	6173.85	-1.1123	1.4656e-16	7.4007e-15	CNTN3	chr3	-	74311719	74570291	4948	protein_coding	contactin_3_(plasmacytoma_associated)	2675	2817	2884	6395	17.6543	18.2592	19.3626	37.8746
ENSG00000113838	227.779	376.513	-0.68383	0.0042429	0.024489	TBCCD1	chr3	-	186263862	186288332	3058	protein_coding	TBCC_domain_containing_1	216	216	245	390	2.30661	2.26538	2.66151	3.73735
ENSG00000113916	1831.87	1017.55	0.82828	9.777e-08	1.778e-06	BCL6	chr3	-	187439165	187463515	4178	protein_coding	B-cell_CLL/lymphoma_6	1826	1730	1887	1054	14.2722	13.2801	15.0038	7.3928
ENSG00000113924	76.2856	28.9626	1.1211	0.005384	0.029927	HGD	chr3	-	120347020	120401418	2005	protein_coding	homogentisate_12-dioxygenase	64	78	85	30	1.04237	1.24769	1.40833	0.438474
ENSG00000114019	2907.55	6153.58	-1.0498	1.6699e-09	3.9254e-08	AMOTL2	chr3	-	134074716	134094321	4521	protein_coding	angiomotin_like_2	2564	3531	2567	6374	18.52	25.0489	18.8621	41.3156
ENSG00000114023	1526.58	1105.4	0.45183	0.010074	0.049277	FAM162A	chr3	+	122103023	122131181	3052	protein_coding	family_with_sequence_similarity_162_member_A	1280	1716	1550	1145	13.6956	18.0326	16.8712	10.9941
ENSG00000114054	615.331	966.384	-0.62492	0.0019723	0.012802	PCCB	chr3	+	135969148	136056738	6090	protein_coding	propionyl_CoA_carboxylase_beta_polypeptide	496	704	633	1001	2.65963	3.7075	3.45291	4.81674
ENSG00000114115	320.054	774.266	-1.2122	5.163e-08	9.8888e-07	RBP1	chr3	-	139236276	139258671	1935	protein_coding	retinol_binding_protein_1_cellular	333	360	259	802	5.61979	5.96687	4.4465	12.1459
ENSG00000114251	1419.81	291.557	2.1974	1.4917e-29	1.7755e-27	WNT5A	chr3	-	55499743	55523973	6042	protein_coding	wingless-type_MMTV_integration_site_family_member_5A	1417	1221	1578	302	7.65854	6.48127	8.67612	1.46475
ENSG00000114268	349.83	538.704	-0.59556	0.0046129	0.026294	PFKFB4	chr3	-	48555117	48599448	3586	protein_coding	6-phosphofructo-2-kinase/fructose-26-biphosphatase_4	317	377	347	558	2.88673	3.37176	3.21454	4.55996
ENSG00000114354	3213.16	4144.54	-0.36072	0.0077862	0.040058	TFG	chr3	+	100428205	100467810	3271	protein_coding	TRK-fused_gene	3138	3341	3076	4293	31.3278	32.7583	31.2396	38.4607
ENSG00000114423	940.799	666.139	0.48331	0.0053683	0.029852	CBLB	chr3	-	105374305	105588396	6780	protein_coding	Cbl_proto-oncogene_E3_ubiquitin_protein_ligase_B	967	894	934	690	4.65751	4.22896	4.57632	2.98233
ENSG00000114480	12286	9535.44	0.36002	0.0044537	0.025464	GBE1	chr3	-	81538850	81811312	3461	protein_coding	glucan_(14-alpha-)_branching_enzyme_1	11571	12768	12203	9877	109.176	118.317	117.129	83.6297
ENSG00000114626	1403.32	820.606	0.7443	0.00015654	0.0014394	ABTB1	chr3	+	127391778	127399768	5061	protein_coding	ankyrin_repeat_and_BTB_(POZ)_domain_containing_1	1657	1222	1284	850	10.6916	7.74391	8.42806	4.92175
ENSG00000114650	2644.04	1839.12	0.51352	0.00029367	0.0024883	SCAP	chr3	-	47455203	47518616	4394	protein_coding	SREBF_chaperone	2663	2602	2593	1905	19.791	18.9921	19.6039	12.7049
ENSG00000114698	2182.04	3095.13	-0.49485	0.00040506	0.0032979	PLSCR4	chr3	-	145910126	145968966	3303	protein_coding	phospholipid_scramblase_4	2179	2180	2127	3206	21.543	21.1677	21.3923	28.4441
ENSG00000114744	727.526	1008.86	-0.45807	0.0076698	0.039577	COMMD2	chr3	-	149456257	149470286	3706	protein_coding	COMM_domain_containing_2	693	768	703	1045	6.10639	6.64632	6.30157	8.26319
ENSG00000114771	331.329	36.6859	2.7185	5.8531e-15	2.4937e-13	AADAC	chr3	+	151531825	151546272	1638	protein_coding	arylacetamide_deacetylase	202	466	322	38	4.02712	9.12425	6.53042	0.67984
ENSG00000114784	1454.99	936.456	0.61935	0.00013571	0.0012729	EIF1B	chr3	+	40351175	40353915	1010	protein_coding	eukaryotic_translation_initiation_factor_1B	1504	1362	1456	970	48.6277	43.2495	47.8894	28.1441
ENSG00000114812	783.461	88.8185	2.9308	2.6109e-31	3.5275e-29	VIPR1	chr3	+	42530791	42579059	3759	protein_coding	vasoactive_intestinal_peptide_receptor_1	843	611	870	92	7.32339	5.21308	7.68858	0.71722
ENSG00000114853	1782.12	2552.57	-0.50756	0.00054933	0.0042841	ZBTB47	chr3	+	42695176	42709072	5507	protein_coding	zinc_finger_and_BTB_domain_containing_47	1747	1881	1672	2644	10.3594	10.9547	10.086	14.0696
ENSG00000114859	205.656	116.816	0.74997	0.0071372	0.037504	CLCN2	chr3	-	184063973	184079439	3290	protein_coding	chloride_channel_voltage-sensitive_2	216	200	195	121	2.14395	1.94966	1.96896	1.07777
ENSG00000114923	352.576	527.119	-0.55422	0.0096363	0.047491	SLC4A3	chr2	+	220492049	220506702	4454	protein_coding	solute_carrier_family_4_anion_exchanger_member_3	374	323	350	546	2.74207	2.32583	2.61046	3.59236
ENSG00000115008	6178.49	1811.13	1.7389	9.8463e-38	1.678e-35	IL1A	chr2	-	113531492	113542167	2124	protein_coding	interleukin_1_alpha	6284	6159	5920	1876	96.6137	92.9996	92.5905	25.883
ENSG00000115009	254.319	31.8588	2.6374	3.6803e-16	1.792e-14	CCL20	chr2	+	228678558	228682272	831	protein_coding	chemokine_(C-C_motif)_ligand_20	250	299	208	33	9.82417	11.5397	8.31499	1.16372
ENSG00000115073	1681.68	2205.98	-0.38337	0.0089259	0.044712	ACTR1B	chr2	-	98272431	98280570	2238	protein_coding	ARP1_actin-related_protein_1_homolog_B_centractin_beta_(yeast)	1577	1752	1673	2285	23.0106	25.1073	24.8333	29.9201
ENSG00000115091	6721.67	8520.79	-0.33684	0.0082001	0.0418	ACTR3	chr2	+	114647537	114720173	6718	protein_coding	ARP3_actin-related_protein_3_homolog_(yeast)	6477	6726	6781	8826	31.4841	32.1101	33.5315	38.5
ENSG00000115107	2475.34	1678.86	0.5428	0.0022227	0.014154	STEAP3	chr2	+	119981384	120023228	4282	protein_coding	STEAP_family_member_3_metalloreductase	2847	2179	2319	1739	21.7119	16.3206	17.9909	11.9012
ENSG00000115129	552.326	1040.72	-0.88272	2.6005e-06	3.6723e-05	TP53I3	chr2	-	24300303	24308731	1998	protein_coding	tumor_protein_p53_inducible_protein_3	594	550	497	1078	9.70841	8.82861	8.26342	15.811
ENSG00000115163	7.38151	79.1644	-2.3169	2.074e-06	2.9965e-05	CENPA	chr2	+	26987157	27023935	1452	protein_coding	centromere_protein_A	6	9	7	82	0.13494	0.198793	0.160151	1.65495
ENSG00000115183	1435.34	2943.56	-1.0104	2.7904e-10	7.3032e-09	TANC1	chr2	+	159825146	160089170	7586	protein_coding	tetratricopeptide_repeat_ankyrin_repeat_and_coiled-coil_containing_1	1345	1618	1309	3049	5.78984	6.84055	5.73226	11.7783
ENSG00000115226	3465.14	1982.97	0.7892	3.715e-08	7.2828e-07	FNDC4	chr2	-	27714750	27718112	1657	protein_coding	fibronectin_type_III_domain_containing_4	3499	3267	3529	2054	68.957	63.2342	70.7503	36.3258
ENSG00000115232	556.467	1848.78	-1.6611	5.3124e-16	2.5454e-14	ITGA4	chr2	+	182321929	182400914	4189	protein_coding	integrin_alpha_4_(antigen_CD49D_alpha_4_subunit_of_VLA-4_receptor)	439	554	663	1915	3.42225	4.24155	5.25778	13.3966
ENSG00000115267	152.97	266.456	-0.74237	0.0056133	0.031007	IFIH1	chr2	-	163123589	163175213	3595	protein_coding	interferon_induced_with_helicase_C_domain_1	144	160	151	276	1.30804	1.4274	1.39533	2.24982
ENSG00000115289	449.088	299.28	0.55857	0.0091827	0.045716	PCGF1	chr2	-	74732170	74735707	1792	protein_coding	polycomb_group_ring_finger_1	456	414	464	310	8.30967	7.40948	8.6016	5.06945
ENSG00000115306	13398.2	20781.6	-0.62301	1.6249e-06	2.4104e-05	SPTBN1	chr2	+	54683422	54896812	9075	protein_coding	spectrin_beta_non-erythrocytic_1	12268	13737	13847	21526	44.1453	48.5479	50.6884	69.511
ENSG00000115363	797.384	1502.19	-0.89026	4.8694e-08	9.3624e-07	EVA1A	chr2	-	75696428	75796848	1815	protein_coding	eva-1_homolog_A_(C._elegans)	784	779	807	1556	14.1058	13.7653	14.7705	25.1229
ENSG00000115380	25676.4	51533.1	-0.98414	2.2152e-11	6.4508e-10	EFEMP1	chr2	-	56093102	56151274	3024	protein_coding	EGF_containing_fibulin-like_extracellular_matrix_protein_1	25575	28530	22281	53379	276.179	302.584	244.767	517.28
ENSG00000115414	905735	2.29193e+06	-1.3149	1.7021e-21	1.2513e-19	FN1	chr2	-	216225163	216300895	9171	protein_coding	fibronectin_1	790108	966332	939090	2374029	2813.37	3379.36	3401.65	7585.88
ENSG00000115415	6654.47	19554.6	-1.5116	6.3783e-19	3.8571e-17	STAT1	chr2	-	191829084	191885686	4310	protein_coding	signal_transducer_and_activator_of_transcription_1_91kDa	6403	7919	5490	20255	48.5136	58.9275	42.315	137.718
ENSG00000115419	3764.37	5590.74	-0.56049	3.7623e-05	0.0004068	GLS	chr2	+	191745553	191830278	4834	protein_coding	glutaminase	3546	3716	3930	5791	23.9546	24.6544	27.0075	35.1062
ENSG00000115461	159874	10254.7	3.8783	1.3096e-152	2.8057e-149	IGFBP5	chr2	-	217536828	217560248	6215	protein_coding	insulin-like_growth_factor_binding_protein_5	145774	149784	179677	10622	765.942	772.947	960.396	50.0843
ENSG00000115641	5319.94	7908.71	-0.56014	0.0001345	0.0012646	FHL2	chr2	-	105974169	106054960	4881	protein_coding	four_and_a_half_LIM_domains_2	5008	5982	4843	8192	33.5052	39.3064	32.9613	49.1833
ENSG00000115648	817.987	434.439	0.88217	1.8807e-06	2.7464e-05	MLPH	chr2	+	238394071	238463961	3823	protein_coding	melanophilin	759	799	874	450	6.48328	6.70298	7.59462	3.44941
ENSG00000115677	27135.3	34135.3	-0.32623	0.0083498	0.042391	HDLBP	chr2	-	242166679	242256476	6372	protein_coding	high_density_lipoprotein_binding_protein	25552	27774	27373	35358	130.95	139.794	142.707	162.611
ENSG00000115756	2152.22	1330.35	0.67281	0.00014348	0.001334	HPCAL1	chr2	+	10443015	10567743	4781	protein_coding	hippocalcin-like_1	1769	2205	2431	1378	12.0828	14.7916	16.8914	8.44632
ENSG00000115825	2322.16	1750.3	0.39952	0.0061111	0.03317	PRKD3	chr2	-	37477645	37551951	6111	protein_coding	protein_kinase_D3	2154	2352	2400	1813	11.5104	12.3438	13.0466	8.69405
ENSG00000115828	2360.22	646.831	1.7936	2.1883e-19	1.4269e-17	QPCT	chr2	+	37571717	37600465	1739	protein_coding	glutaminyl-peptide_cyclotransferase	2769	2374	1866	670	51.9973	43.7831	35.646	11.2905
ENSG00000115839	1765.61	2448.3	-0.46081	0.0027228	0.016811	RAB3GAP1	chr2	+	135809835	135933964	4914	protein_coding	RAB3_GTPase_activating_protein_subunit_1_(catalytic)	1578	1795	1879	2536	10.4865	11.7153	12.7025	15.1235
ENSG00000115866	2658.86	1739.68	0.59997	2.6089e-05	0.00029111	DARS	chr2	-	136664247	136743670	2361	protein_coding	aspartyl-tRNA_synthetase	2489	2696	2722	1802	34.426	36.6226	38.2993	22.3664
ENSG00000115875	1616.29	2171.23	-0.41596	0.0069473	0.036764	SRSF7	chr2	-	38970741	38978636	2857	protein_coding	serine/arginine-rich_splicing_factor_7	1476	1766	1568	2249	16.8707	19.8247	18.232	23.0683
ENSG00000115896	116.77	491.398	-1.9382	3.7808e-14	1.4689e-12	PLCL1	chr2	+	198669426	199437305	6665	protein_coding	phospholipase_C-like_1	116	112	119	509	0.568349	0.538943	0.593125	2.23797
ENSG00000115919	624.527	50.2018	3.3887	4.8166e-41	9.3812e-39	KYNU	chr2	+	143635067	143799890	1805	protein_coding	kynureninase	569	656	633	52	10.2942	11.6561	11.65	0.844234
ENSG00000115944	3244.81	2418.37	0.41496	0.0052791	0.029421	COX7A2L	chr2	-	42560686	42596150	3056	protein_coding	cytochrome_c_oxidase_subunit_VIIa_polypeptide_2_like	3420	3015	3202	2505	36.5452	31.6417	34.807	24.021
ENSG00000115963	3300.05	5716.25	-0.77548	2.1477e-07	3.7022e-06	RND3	chr2	-	151324709	151395525	2777	protein_coding	Rho_family_GTPase_3	3265	3628	2924	5921	38.3941	41.9003	34.9785	62.4822
ENSG00000115993	1795.52	2502.37	-0.46925	0.0011517	0.0081129	TRAK2	chr2	-	202241930	202316302	6510	protein_coding	trafficking_protein_kinesin_binding_2	1729	1877	1734	2592	8.67303	9.24716	8.84845	11.6679
ENSG00000116005	5939.82	4531.68	0.38394	0.0034008	0.020311	PCYOX1	chr2	+	70484518	70508323	5345	protein_coding	prenylcysteine_oxidase_1	5611	6198	5858	4694	34.2807	37.1903	36.4083	25.7355
ENSG00000116016	20725.1	13084.3	0.65258	6.3464e-07	1.0114e-05	EPAS1	chr2	+	46520806	46613836	5160	protein_coding	endothelial_PAS_domain_protein_1	18799	21741	21119	13553	118.971	135.131	135.964	76.9702
ENSG00000116044	3619.74	2676.14	0.42768	0.0019717	0.012802	NFE2L2	chr2	-	178092323	178257425	2853	protein_coding	nuclear_factor_(erythroid-derived_2)-like_2	3693	3564	3500	2772	42.2702	40.0646	40.7535	28.4727
ENSG00000116117	132.676	295.418	-1.0363	0.00095029	0.0068682	PARD3B	chr2	+	205410516	206484886	8174	protein_coding	par-3_partitioning_defective_3_homolog_B_(C._elegans)	90	174	132	306	0.359555	0.682716	0.536461	1.09704
ENSG00000116132	2720.57	4941.98	-0.84577	6.1139e-10	1.518e-08	PRRX1	chr1	+	170631869	170708560	4284	protein_coding	paired_related_homeobox_1	2748	2663	2674	5119	20.9471	19.9364	20.7353	35.0165
ENSG00000116133	1904.15	13715.7	-2.1958	7.5368e-07	1.1798e-05	DHCR24	chr1	-	55315306	55352891	4250	protein_coding	24-dehydrocholesterol_reductase	1713	2670	1297	14207	13.1621	20.1487	10.138	97.9603
ENSG00000116209	6662.97	4499.82	0.5546	0.0001462	0.0013568	TMEM59	chr1	-	54497347	54519177	2473	protein_coding	transmembrane_protein_59	7164	6581	6050	4661	94.5994	85.3479	81.27	55.2321
ENSG00000116273	1356.99	987.624	0.44702	0.004994	0.028061	PHF13	chr1	+	6673745	6684093	3681	protein_coding	PHD_finger_protein_13	1382	1305	1345	1023	12.2602	11.3702	12.1382	8.14417
ENSG00000116285	10350	4791.37	1.0916	5.7249e-16	2.7256e-14	ERRFI1	chr1	-	8064464	8086368	3104	protein_coding	ERBB_receptor_feedback_inhibitor_1	10352	9727	10672	4963	108.908	100.504	114.215	46.8554
ENSG00000116560	4348.96	6436.45	-0.55551	4.5938e-05	0.00048653	SFPQ	chr1	-	35641979	35658749	3747	protein_coding	splicing_factor_proline/glutamine-rich	4431	4456	4041	6667	38.6167	38.1405	35.8265	52.1415
ENSG00000116604	3204.94	2140.33	0.57142	4.4518e-05	0.00047283	MEF2D	chr1	-	156433519	156470620	5965	protein_coding	myocyte_enhancer_factor_2D	3251	3127	3146	2217	17.7977	16.8129	17.5205	10.8916
ENSG00000116641	1993.54	3309.46	-0.71537	1.8214e-06	2.6727e-05	DOCK7	chr1	-	62920399	63153969	7110	protein_coding	dedicator_of_cytokinesis_7	1774	2066	2091	3428	8.14781	9.31936	9.76975	14.1289
ENSG00000116649	2617.87	3721.69	-0.49766	0.0004596	0.0036722	SRM	chr1	-	11114641	11120081	1266	protein_coding	spermidine_synthase	2422	2810	2557	3855	62.4737	71.1865	67.0959	89.2334
ENSG00000116667	383.889	644.9	-0.71376	0.0010203	0.007321	C1orf21	chr1	+	184356192	184598154	10265	protein_coding	chromosome_1_open_reading_frame_21	434	373	333	668	1.38066	1.1654	1.07767	1.90702
ENSG00000116670	640.915	422.853	0.57901	0.0021139	0.013559	MAD2L2	chr1	-	11734537	11751707	1860	protein_coding	MAD2_mitotic_arrest_deficient-like_2_(yeast)	633	631	641	438	11.1134	10.8803	11.4484	6.90078
ENSG00000116675	79.3567	32.8242	1.0393	0.0081403	0.041566	DNAJC6	chr1	+	65713902	65881552	5743	protein_coding	DnaJ_(Hsp40)_homolog_subfamily_C_member_6	72	79	85	34	0.409403	0.441178	0.491676	0.173491
ENSG00000116678	611.926	281.902	1.0734	8.7697e-08	1.6177e-06	LEPR	chr1	+	65886248	66107242	8227	protein_coding	leptin_receptor	631	585	602	292	2.50464	2.28055	2.43083	1.04011
ENSG00000116685	3921.85	2987.97	0.38476	0.0066358	0.035432	KIAA2013	chr1	-	11979648	11986485	2815	protein_coding	KIAA2013	4004	4055	3600	3095	46.4486	46.1995	42.4838	32.2195
ENSG00000116717	5171.93	8741.87	-0.74477	1.2927e-08	2.719e-07	GADD45A	chr1	+	68150744	68154021	1496	protein_coding	growth_arrest_and_DNA-damage-inducible_alpha	4831	5262	5288	9055	105.454	112.809	117.425	177.376
ENSG00000116729	11953.8	4011.32	1.5493	2.2526e-32	3.0993e-30	WLS	chr1	-	68564142	68698803	2748	protein_coding	wntless_homolog_(Drosophila)	12049	11481	11990	4155	143.183	133.995	144.944	44.3089
ENSG00000116761	270.333	148.675	0.79146	0.0048743	0.027523	CTH	chr1	+	70876901	70905534	2044	protein_coding	cystathionase_(cystathionine_gamma-lyase)	244	225	334	154	3.89822	3.53042	5.42831	2.20789
ENSG00000116774	72.3055	771.37	-1.7346	0.00071444	0.0053599	OLFML3	chr1	+	114522063	114524876	2063	protein_coding	olfactomedin-like_3	120	67	27	799	1.8995	1.0416	0.434774	11.3497
ENSG00000116793	658.995	1259.87	-0.90656	2.9895e-07	5.0432e-06	PHTF1	chr1	-	114239453	114302111	4314	protein_coding	putative_homeodomain_transcription_factor_1	681	684	594	1305	5.15495	5.08512	4.5741	8.86477
ENSG00000116852	197.449	31.8588	2.3136	1.2798e-12	4.2275e-11	KIF21B	chr1	-	200938520	200992828	9895	protein_coding	kinesin_family_member_21B	190	196	201	33	0.627039	0.635281	0.674807	0.0977316
ENSG00000116857	2722.48	1803.4	0.57915	0.00032556	0.0027215	TMEM9	chr1	-	201103900	201140702	2892	protein_coding	transmembrane_protein_9	2995	2640	2451	1868	33.8186	29.2773	28.1543	18.9285
ENSG00000116962	9739.16	14486.1	-0.56118	0.00011263	0.0010806	NID1	chr1	-	236139130	236228462	5864	protein_coding	nidogen_1	10523	8927	9468	15005	58.6007	48.8244	53.6369	74.9858
ENSG00000116991	181.605	447.954	-1.2182	1.602e-06	2.3787e-05	SIPA1L2	chr1	-	232533711	232697304	6690	protein_coding	signal-induced_proliferation-associated_1_like_2	152	213	176	464	0.74195	1.02112	0.873948	2.03249
ENSG00000117114	2993.48	5898.71	-0.94651	2.4447e-07	4.1757e-06	LPHN2	chr1	+	81771845	82458120	6302	protein_coding	latrophilin_2	2519	3724	2679	6110	13.0529	18.9521	14.1219	28.4119
ENSG00000117122	2074.41	4261.36	-0.99786	6.5653e-07	1.0386e-05	MFAP2	chr1	-	17300997	17307330	2371	protein_coding	microfibrillar-associated_protein_2	2582	1780	1789	4414	35.5616	24.0776	25.0656	54.5554
ENSG00000117143	3968.42	8279.43	-1.0378	5.4173e-12	1.6751e-10	UAP1	chr1	+	162531321	162569627	2344	protein_coding	UDP-N-acteylglucosamine_pyrophosphorylase_1	3433	4426	3956	8576	47.827	60.5591	56.0658	107.217
ENSG00000117152	9071.93	44716.3	-1.9146	1.0789e-06	1.6476e-05	RGS4	chr1	+	163038565	163046592	3774	protein_coding	regulator_of_G-protein_signaling_4	7276	12209	7580	46318	62.9576	103.754	66.7216	359.654
ENSG00000117226	278.987	739.511	-1.3442	2.326e-10	6.1307e-09	GBP3	chr1	-	89472349	89488577	3678	protein_coding	guanylate_binding_protein_3	271	306	253	766	2.40611	2.6683	2.28511	6.10315
ENSG00000117228	258.129	698.963	-1.3663	9.7449e-10	2.3841e-08	GBP1	chr1	-	89518002	89531043	3035	protein_coding	guanylate_binding_protein_1_interferon-inducible	219	261	288	724	2.35636	2.75808	3.15234	6.99064
ENSG00000117280	1309.47	957.696	0.43962	0.0069949	0.036927	RAB7L1	chr1	-	205737114	205744588	3272	protein_coding	RAB7_member_RAS_oncogene_family-like_1	1367	1294	1230	992	13.6431	12.6837	12.4879	8.88455
ENSG00000117289	9353.05	6431.62	0.52933	0.00025198	0.0021768	TXNIP	chr1	+	145438469	145442635	2927	protein_coding	thioredoxin_interacting_protein	8660	8846	10296	6662	96.6167	96.9281	116.854	66.6989
ENSG00000117385	5412.67	8288.12	-0.60267	2.4186e-05	0.00027231	LEPRE1	chr1	-	43212006	43232755	3001	protein_coding	leucine_proline-enriched_proteoglycan_(leprecan)_1	5701	5506	4879	8585	62.0358	58.8431	54.0087	83.8323
ENSG00000117399	37.5463	389.064	-2.994	9.8383e-20	6.6164e-18	CDC20	chr1	+	43824626	43828874	1777	protein_coding	cell_division_cycle_20	29	49	34	403	0.532927	0.88437	0.63561	6.64591
ENSG00000117410	3377.79	2078.55	0.68076	6.0448e-05	0.00061941	ATP6V0B	chr1	+	44440159	44443967	2432	protein_coding	ATPase_H+_transporting_lysosomal_21kDa_V0_subunit_b	3853	3184	2991	2153	51.736	41.9889	40.8556	25.9428
ENSG00000117448	1675.91	2619.18	-0.62962	3.8309e-05	0.00041319	AKR1A1	chr1	+	46016215	46035721	1818	protein_coding	aldo-keto_reductase_family_1_member_A1_(aldehyde_reductase)	1677	1789	1518	2713	30.1229	31.5603	27.7381	43.7313
ENSG00000117461	16.4298	90.7494	-1.8247	6.9942e-05	0.00070492	PIK3R3	chr1	-	46505812	46642160	5609	protein_coding	phosphoinositide-3-kinase_regulatory_subunit_3_(gamma)	14	22	13	94	0.0815079	0.125795	0.076994	0.491111
ENSG00000117479	845.259	433.473	0.92414	4.98e-06	6.557e-05	SLC19A2	chr1	-	169433147	169455241	3671	protein_coding	solute_carrier_family_19_(thiamine_transporter)_member_2	881	714	914	449	7.83698	6.23791	8.27106	3.58425
ENSG00000117500	5177.64	2301.56	1.1492	1.489e-17	8.1795e-16	TMED5	chr1	-	93615299	93646285	6104	protein_coding	transmembrane_emp24_protein_transport_domain_containing_5	5031	5419	4948	2384	26.9152	28.4728	26.9286	11.4453
ENSG00000117519	3041.99	6533.96	-1.0692	1.6626e-09	3.9142e-08	CNN3	chr1	-	95362507	95392834	2165	protein_coding	calponin_3_acidic	2698	3728	2637	6768	40.695	55.226	40.4624	91.6092
ENSG00000117525	1832.56	719.237	1.3178	1.9634e-17	1.0746e-15	F3	chr1	-	94994781	95007356	2287	protein_coding	coagulation_factor_III_(thromboplastin_tissue_factor)	1782	1922	1746	745	25.4448	26.9533	25.3616	9.54612
ENSG00000117586	217.217	557.047	-1.2846	4.3583e-08	8.4556e-07	TNFSF4	chr1	-	173152873	173176452	3470	protein_coding	tumor_necrosis_factor_(ligand)_superfamily_member_4	223	237	186	577	2.09861	2.1905	1.78067	4.87285
ENSG00000117594	3767.37	251.974	3.7912	2.4874e-111	2.8695e-108	HSD11B1	chr1	+	209859510	209908295	1477	protein_coding	hydroxysteroid_(11-beta)_dehydrogenase_1	3327	3870	4011	261	73.5579	84.0341	90.2135	5.17842
ENSG00000117597	1054.53	767.508	0.44626	0.0067041	0.035704	DIEXF	chr1	+	210001352	210030910	8446	protein_coding	digestive_organ_expansion_factor_homolog_(zebrafish)	1020	1049	1066	795	3.94372	3.98336	4.19281	2.75837
ENSG00000117602	64.875	169.914	-1.2179	0.00035693	0.0029497	RCAN3	chr1	+	24829387	24863506	2778	protein_coding	RCAN_family_member_3	58	67	68	176	0.681793	0.773513	0.81316	1.8566
ENSG00000117614	1517.24	1073.55	0.4848	0.004523	0.025831	SYF2	chr1	-	25549170	25558993	1962	protein_coding	SYF2_homolog_RNA_splicing_factor_(S._cerevisiae)	1658	1493	1356	1112	27.5958	24.4054	22.9594	16.609
ENSG00000117632	874.487	1648.94	-0.88778	4.144e-07	6.7698e-06	STMN1	chr1	-	26210672	26233482	2947	protein_coding	stathmin_1	934	904	761	1708	10.3496	9.83815	8.57835	16.9842
ENSG00000117650	9.6773	66.6139	-1.7836	0.00036217	0.0029827	NEK2	chr1	-	211836114	211848960	2131	protein_coding	NIMA-related_kinase_2	4	16	9	69	0.0612962	0.240803	0.1403	0.948861
ENSG00000117676	275.563	128.401	1.027	6.3954e-05	0.00065226	RPS6KA1	chr1	+	26856252	26901521	3202	protein_coding	ribosomal_protein_S6_kinase_90kDa_polypeptide_1	283	277	259	133	2.88617	2.77449	2.68706	1.21721
ENSG00000117682	1043.79	1675	-0.66618	2.1757e-05	0.00024794	DHDDS	chr1	+	26758773	26797785	3338	protein_coding	dehydrodolichyl_diphosphate_synthase	1053	1024	1025	1735	10.3015	9.83873	10.2009	15.2318
ENSG00000117691	1236.35	844.742	0.53308	0.0022144	0.014108	NENF	chr1	+	212606229	212619714	942	protein_coding	neudesin_neurotrophic_factor	1335	1131	1205	875	46.2794	38.5068	42.4948	27.2204
ENSG00000117724	43.3134	422.853	-2.9681	6.0985e-22	4.7144e-20	CENPF	chr1	+	214776538	214837931	10307	protein_coding	centromere_protein_F_350/400kDa	37	50	42	438	0.117227	0.155583	0.135368	1.24531
ENSG00000117862	2616.09	1873.88	0.47145	0.0012464	0.0086982	TXNDC12	chr1	-	52485803	52521843	2396	protein_coding	thioredoxin_domain_containing_12_(endoplasmic_reticulum)	2663	2690	2424	1941	36.2946	36.0073	33.6082	23.7397
ENSG00000117984	7208.46	4734.41	0.59159	0.00019941	0.0017865	CTSD	chr11	-	1773982	1785222	2123	protein_coding	cathepsin_D	8017	7161	6234	4904	123.316	108.18	97.5475	67.692
ENSG00000118137	75.3881	155.432	-0.91885	0.0063466	0.034115	APOA1	chr11	-	116706467	116708666	1227	protein_coding	apolipoprotein_A-I	80	75	69	161	2.12913	1.96039	1.86812	3.84519
ENSG00000118193	70.4901	178.603	-1.1681	0.00081517	0.0060341	KIF14	chr1	-	200520628	200589862	7274	protein_coding	kinesin_family_member_14	79	53	77	185	0.354659	0.233683	0.351655	0.745307
ENSG00000118197	497.023	322.45	0.59847	0.0033975	0.0203	DDX59	chr1	-	200593024	200639097	2900	protein_coding	DEAD_(Asp-Glu-Ala-Asp)_box_polypeptide_59	465	501	512	334	5.23615	5.5407	5.86504	3.37509
ENSG00000118242	56.9255	19.3084	1.1553	0.0088966	0.044608	MREG	chr2	-	216809213	216898819	1314	protein_coding	melanoregulin	68	56	45	20	1.68994	1.36684	1.13767	0.446038
ENSG00000118257	5633.8	3349.04	0.73609	1.536e-07	2.7037e-06	NRP2	chr2	+	206546714	206662857	6662	protein_coding	neuropilin_2	5872	5674	5197	3469	28.7832	27.3156	25.9148	15.2594
ENSG00000118263	1854.78	2564.15	-0.45348	0.0091692	0.045684	KLF7	chr2	-	207938861	208031991	8362	protein_coding	Kruppel-like_factor_7_(ubiquitous)	1612	1748	2155	2656	6.29524	6.70435	8.56123	9.30797
ENSG00000118418	195.473	321.485	-0.67275	0.0072186	0.037773	HMGN3	chr6	-	79910962	79944406	872	protein_coding	high_mobility_group_nucleosomal_binding_domain_3	202	199	180	333	7.5647	7.31917	6.85733	11.1909
ENSG00000118496	1764.95	908.459	0.93104	4.2923e-08	8.3383e-07	FBXO30	chr6	-	146119271	146135889	4376	protein_coding	F-box_protein_30	1685	1603	1956	941	12.5742	11.7485	14.8488	6.30158
ENSG00000118503	11386.8	8351.84	0.43982	0.00079003	0.0058625	TNFAIP3	chr6	+	138188351	138204449	4432	protein_coding	tumor_necrosis_factor_alpha-induced_protein_3	10473	12068	11336	8651	77.1664	87.3295	84.9688	57.201
ENSG00000118507	82.1337	216.254	-1.2286	0.00026845	0.0022993	AKAP7	chr6	+	131456806	131604675	2954	protein_coding	A_kinase_(PRKA)_anchor_protein_7	66	109	70	224	0.72961	1.18343	0.787203	2.22216
ENSG00000118508	1795.63	2741.79	-0.59765	5.8182e-05	0.00059983	RAB32	chr6	+	146864829	146876101	1217	protein_coding	RAB32_member_RAS_oncogene_family	1851	1820	1666	2840	49.6676	47.963	45.4761	68.3856
ENSG00000118523	17522.4	84696.2	-1.9417	1.5379e-07	2.7038e-06	CTGF	chr6	-	132269316	132272513	2339	protein_coding	connective_tissue_growth_factor	21434	17882	12710	87730	299.247	245.195	180.515	1099.14
ENSG00000118526	1023.98	614.006	0.71144	0.00020078	0.0017955	TCF21	chr6	+	134210276	134216691	4551	protein_coding	transcription_factor_21	867	1189	994	636	6.22113	8.37916	7.25569	4.09531
ENSG00000118680	8843.36	11388.1	-0.35898	0.0056586	0.031188	MYL12B	chr18	+	3261907	3278282	1249	protein_coding	myosin_light_chain_12B_regulatory	9046	8710	8524	11796	236.511	223.656	226.715	276.764
ENSG00000118762	2246.27	3715.9	-0.71091	1.5305e-06	2.2794e-05	PKD2	chr4	+	88928820	88998929	5056	protein_coding	polycystic_kidney_disease_2_(autosomal_dominant)	2345	2281	2050	3849	15.1458	14.4692	13.4693	22.3089
ENSG00000118816	9348.14	6322.53	0.55459	2.9429e-05	0.00032669	CCNI	chr4	-	77968311	77997158	2772	protein_coding	cyclin_I	9362	8867	9547	6549	110.289	102.591	114.412	69.2339
ENSG00000118985	3287.67	1657.62	0.96654	9.6158e-11	2.6607e-09	ELL2	chr5	-	95220802	95297775	6046	protein_coding	elongation_factor_RNA_polymerase_II_2	3403	3039	3323	1717	18.3802	16.1208	18.2583	8.32222
ENSG00000119138	2209.17	1219.32	0.83489	3.5143e-07	5.8236e-06	KLF9	chr9	-	72999503	73029540	5185	protein_coding	Kruppel-like_factor_9	2357	1976	2226	1263	14.8446	12.2226	14.2618	7.13824
ENSG00000119139	3103.99	4263.29	-0.44895	0.0015432	0.01044	TJP2	chr9	+	71736224	71870124	4611	protein_coding	tight_junction_protein_2	2803	3217	3214	4416	19.8511	22.3759	23.1553	28.0654
ENSG00000119280	1243.26	3489.99	-1.4538	1.7165e-20	1.2317e-18	C1orf198	chr1	-	230972865	231005335	3858	protein_coding	chromosome_1_open_reading_frame_198	1203	1371	1125	3615	10.1826	11.3973	9.687	27.4589
ENSG00000119326	983.911	1791.82	-0.83854	1.985e-06	2.879e-05	CTNNAL1	chr9	-	111704851	111775809	2520	protein_coding	catenin_(cadherin-associated_protein)_alpha-like_1	867	1139	924	1856	11.2351	14.496	12.1807	21.5831
ENSG00000119333	492.214	808.056	-0.69095	0.00020517	0.0018304	WDR34	chr9	-	131395940	131419066	1755	protein_coding	WD_repeat_domain_34	462	511	491	837	8.59651	9.33833	9.29402	13.9761
ENSG00000119471	1214.33	698.963	0.76724	8.1103e-05	0.00080231	HSDL2	chr9	+	115142217	115234690	3350	protein_coding	hydroxysteroid_dehydrogenase_like_2	982	1422	1214	724	9.57246	13.6138	12.0385	6.33331
ENSG00000119508	59.2878	14.4813	1.49	0.00075724	0.0056527	NR4A3	chr9	+	102584137	102629173	4982	protein_coding	nuclear_receptor_subfamily_4_group_A_member_3	66	54	56	15	0.432611	0.347628	0.373408	0.0882316
ENSG00000119514	117.482	279.971	-1.103	0.0010242	0.0073457	GALNT12	chr9	+	101569981	101612363	2735	protein_coding	UDP-N-acetyl-alpha-D-galactosamine:polypeptide_N-acetylgalactosaminyltransferase_12_(GalNAc-T12)	81	171	99	290	0.96713	2.00523	1.20248	3.10726
ENSG00000119630	3219.53	1088.99	1.272	0.0012474	0.0087009	PGF	chr14	-	75408537	75422487	3549	protein_coding	placental_growth_factor	4133	2472	2933	1128	38.0291	22.3392	27.454	9.31408
ENSG00000119681	10232.4	56121.7	-2.3854	1.2197e-43	2.814e-41	LTBP2	chr14	-	74964873	75079306	8567	protein_coding	latent_transforming_growth_factor_beta_binding_protein_2	11932	9978	8471	58132	45.4822	37.3542	32.8477	198.849
ENSG00000119707	1962.11	2578.63	-0.38607	0.0084329	0.042654	RBM25	chr14	+	73525144	73588122	6848	protein_coding	RNA_binding_motif_protein_25	1886	1892	2054	2671	8.99363	8.861	9.96405	11.43
ENSG00000119711	304.177	519.395	-0.73053	0.0015986	0.010769	ALDH6A1	chr14	-	74523553	74551196	5499	protein_coding	aldehyde_dehydrogenase_6_family_member_A1	271	363	272	538	1.60932	2.11713	1.64318	2.86705
ENSG00000119777	3420.3	4607.94	-0.42242	0.001827	0.01206	TMEM214	chr2	+	27255778	27264563	2990	protein_coding	transmembrane_protein_214	3431	3491	3246	4773	37.472	37.4459	36.0642	46.7797
ENSG00000119787	962.965	686.413	0.47497	0.0047027	0.026694	ATL2	chr2	-	38522022	38604427	2868	protein_coding	atlastin_GTPase_2	929	966	968	711	10.5778	10.8025	11.2123	7.26486
ENSG00000119812	1971.94	2820.95	-0.50459	0.0010871	0.0077265	FAM98A	chr2	-	33808725	33824449	3546	protein_coding	family_with_sequence_similarity_98_member_A	1725	2124	2020	2922	15.8857	19.2106	18.924	24.1478
ENSG00000119820	2529.64	1941.46	0.37398	0.0099704	0.048897	YIPF4	chr2	+	32502979	32537002	7288	protein_coding	Yip1_domain_family_member_4	2593	2432	2491	2011	11.6185	10.7024	11.3544	8.08613
ENSG00000119862	70.1781	220.116	-1.4643	7.7587e-06	9.8525e-05	LGALSL	chr2	+	64681103	64688515	3539	protein_coding	lectin_galactoside-binding-like	58	79	72	228	0.535186	0.715932	0.675851	1.88795
ENSG00000119865	1280.07	908.459	0.48111	0.0040692	0.023672	CNRIP1	chr2	-	68511303	68547183	1953	protein_coding	cannabinoid_receptor_interacting_protein_1	1320	1177	1305	941	22.0713	19.3286	22.1977	14.1197
ENSG00000119900	798.109	474.021	0.72243	0.00026039	0.0022353	OGFRL1	chr6	+	71998506	72011973	1711	protein_coding	opioid_growth_factor_receptor-like_1	801	694	875	491	15.2876	13.0087	16.9886	8.40946
ENSG00000119917	199.545	348.516	-0.75326	0.0027376	0.016882	IFIT3	chr10	+	91087651	91100728	2496	protein_coding	interferon-induced_protein_with_tetratricopeptide_repeats_3	184	227	183	361	2.4073	2.9168	2.4356	4.23838
ENSG00000119922	21.1238	118.747	-1.9491	6.3369e-06	8.2139e-05	IFIT2	chr10	+	91061712	91069033	3489	protein_coding	interferon-induced_protein_with_tetratricopeptide_repeats_2	15	26	22	123	0.140394	0.239	0.20947	1.0331
ENSG00000119929	426.17	265.49	0.64979	0.0031894	0.019225	CUTC	chr10	+	101462315	101515891	1346	protein_coding	cutC_copper_transporter_homolog_(E._coli)	375	443	450	275	9.09794	10.5556	11.1062	5.98721
ENSG00000119938	162.309	332.104	-0.93814	0.0016737	0.011154	PPP1R3C	chr10	-	93388199	93392811	2524	protein_coding	protein_phosphatase_1_regulatory_subunit_3C	118	153	212	344	1.52669	1.94414	2.79027	3.99398
ENSG00000119950	1912.24	700.894	1.4141	7.7027e-20	5.2508e-18	MXI1	chr10	+	111967363	112047123	3470	protein_coding	MAX_interactor_1_dimerization_protein	1848	1862	1974	726	17.3912	17.2098	18.898	6.13118
ENSG00000119986	529.65	178.603	1.4943	5.3185e-12	1.6548e-10	AVPI1	chr10	-	99437181	99447080	1457	protein_coding	arginine_vasopressin-induced_1	488	527	560	185	10.9375	11.6005	12.7681	3.72091
ENSG00000120051	121.919	29.928	1.6435	2.813e-05	0.00031319	CCDC147	chr10	+	106113522	106214848	3313	protein_coding	coiled-coil_domain_containing_147	167	93	101	31	1.64608	0.900299	1.01274	0.274206
ENSG00000120053	659.123	991.485	-0.57124	0.0011883	0.0083238	GOT1	chr10	-	101156627	101190381	1947	protein_coding	glutamic-oxaloacetic_transaminase_1_soluble_(aspartate_aminotransferase_1)	612	659	689	1027	10.2646	10.8554	11.7558	15.4576
ENSG00000120129	13190.8	7859.48	0.73219	3.2304e-07	5.3949e-06	DUSP1	chr5	-	172195093	172198198	2019	protein_coding	dual_specificity_phosphatase_1	12663	12148	14384	8141	204.813	192.972	236.67	118.162
ENSG00000120437	229.568	1983.94	-2.9444	2.5979e-36	4.2813e-34	ACAT2	chr6	+	160181360	160200144	3180	protein_coding	acetyl-CoA_acetyltransferase_2	221	297	166	2055	2.26946	2.9954	1.73412	18.9375
ENSG00000120519	167.549	294.453	-0.75222	0.0056287	0.031059	SLC10A7	chr4	-	147175127	147443123	3747	protein_coding	solute_carrier_family_10_(sodium/bile_acid_cotransporter_family)_member_7	151	199	149	305	1.31598	1.70331	1.321	2.38535
ENSG00000120549	147.862	410.303	-1.3509	2.0439e-06	2.9558e-05	KIAA1217	chr10	+	23983675	24836772	7383	protein_coding	KIAA1217	108	185	148	425	0.477692	0.803645	0.665929	1.68691
ENSG00000120594	136.301	394.856	-1.4143	3.8975e-07	6.402e-06	PLXDC2	chr10	+	20105168	20569286	2969	protein_coding	plexin_domain_containing_2	155	144	106	409	1.70482	1.55553	1.18603	4.03692
ENSG00000120658	1248.47	862.119	0.51793	0.0032222	0.019407	ENOX1	chr13	-	43787654	44361044	2982	protein_coding	ecto-NOX_disulfide-thiol_exchanger_1	1370	1160	1177	893	15.0027	12.476	13.112	8.77568
ENSG00000120708	92345.4	55080	0.72767	3.5627e-06	4.875e-05	TGFBI	chr5	+	135364584	135399507	4661	protein_coding	transforming_growth_factor_beta-induced_68kDa	105030	85253	83838	57053	735.853	586.619	597.532	358.704
ENSG00000120802	475.866	776.197	-0.67612	0.0010466	0.0074707	TMPO	chr12	+	98909290	98944157	4242	protein_coding	thymopoietin	435	559	423	804	3.3487	4.22636	3.3126	5.55421
ENSG00000120805	2548.11	3318.14	-0.37394	0.0067723	0.036016	ARL1	chr12	-	101786898	101801598	3241	protein_coding	ADP-ribosylation_factor-like_1	2451	2651	2476	3437	24.6957	26.2335	25.3788	31.0769
ENSG00000120820	358.944	576.355	-0.6511	0.0029341	0.017873	GLT8D2	chr12	-	104382762	104457961	1880	protein_coding	glycosyltransferase_8_domain_containing_2	355	313	398	597	6.16634	5.33964	7.03274	9.30579
ENSG00000120875	2698.63	1583.29	0.75062	2.1557e-06	3.0967e-05	DUSP4	chr8	-	29190581	29208185	5537	protein_coding	dual_specificity_phosphatase_4	2421	3053	2560	1640	14.2783	17.6839	15.3591	8.67973
ENSG00000120885	267.599	690.275	-1.2624	4.3441e-06	5.8221e-05	CLU	chr8	-	27454434	27472548	3080	protein_coding	clusterin	189	370	240	715	2.00386	3.8528	2.58857	6.80287
ENSG00000120896	3061.42	4321.22	-0.48802	0.00045349	0.0036311	SORBS3	chr8	+	22402499	22433301	3459	protein_coding	sorbin_and_SH3_domain_containing_3	3127	2934	3035	4476	29.5212	27.2041	29.1479	37.9207
ENSG00000120937	54.1668	1147.88	-1.6277	0.0007112	0.0053409	NPPB	chr1	-	11917521	11918988	694	protein_coding	natriuretic_peptide_B	14	114	35	1189	0.658758	5.2683	1.67536	50.2064
ENSG00000120942	743.069	396.787	0.87347	3.7164e-06	5.0714e-05	UBIAD1	chr1	+	11333263	11356106	3646	protein_coding	UbiA_prenyltransferase_domain_containing_1	693	808	710	411	6.20688	7.10755	6.46906	3.30341
ENSG00000121039	5683.66	2487.88	1.1611	9.7688e-13	3.2484e-11	RDH10	chr8	+	74206847	74237516	3949	protein_coding	retinol_dehydrogenase_10_(all-trans)	6346	5632	4904	2577	52.4771	45.7405	41.2537	19.1234
ENSG00000121064	1504.59	2160.61	-0.50631	0.0041851	0.024231	SCPEP1	chr17	+	55055466	55084129	1942	protein_coding	serine_carboxypeptidase_1	1716	1426	1325	2238	28.8553	23.5503	22.6655	33.7713
ENSG00000121068	1606.39	480.779	1.6838	1.6539e-20	1.1925e-18	TBX2	chr17	+	59477257	59486827	5218	protein_coding	T-box_2	1548	1429	1795	498	9.68777	8.78321	11.4277	2.7968
ENSG00000121152	19.7634	109.092	-1.8432	5.0387e-05	0.00052991	NCAPH	chr2	+	97001525	97039583	2952	protein_coding	non-SMC_condensin_I_complex_subunit_H	18	30	11	113	0.199119	0.325934	0.123787	1.12176
ENSG00000121210	341.199	799.367	-1.1749	2.1869e-08	4.45e-07	KIAA0922	chr4	+	154387498	154557863	5017	protein_coding	KIAA0922	299	391	326	828	1.94619	2.49953	2.1586	4.83641
ENSG00000121281	1397.24	2403.89	-0.76579	3.2707e-07	5.4439e-06	ADCY7	chr16	+	50280048	50352046	6213	protein_coding	adenylate_cyclase_7	1344	1483	1329	2490	7.06407	7.65535	7.10596	11.7445
ENSG00000121361	42.9895	129.366	-1.3327	0.00050077	0.0039526	KCNJ8	chr12	-	21917889	21928515	2389	protein_coding	potassium_inwardly-rectifying_channel_subfamily_J_member_8	38	49	41	134	0.519427	0.657817	0.570121	1.64371
ENSG00000121577	9.3796	44.4093	-1.3757	0.0065599	0.03511	POPDC2	chr3	-	119355304	119384171	1958	protein_coding	popeye_domain_containing_2	7	13	8	46	0.116746	0.212939	0.13573	0.688465
ENSG00000121621	23.1874	88.8185	-1.4955	0.00064366	0.0049149	KIF18A	chr11	-	28042167	28129855	3568	protein_coding	kinesin_family_member_18A	21	25	23	92	0.192199	0.224719	0.214142	0.755614
ENSG00000121691	1760.34	1205.81	0.53255	0.00080908	0.005992	CAT	chr11	+	34460472	34493609	2302	protein_coding	catalase	1613	1942	1684	1249	22.8816	27.0563	24.3017	15.8999
ENSG00000121749	1425.38	877.566	0.67923	8.484e-05	0.00083433	TBC1D15	chr12	+	72233487	72320629	5785	protein_coding	TBC1_domain_family_member_15	1550	1300	1382	909	8.74954	7.20718	7.93604	4.60466
ENSG00000121753	874.701	1892.22	-1.0742	1.3896e-08	2.9147e-07	BAI2	chr1	-	32192718	32230494	5403	protein_coding	brain-specific_angiogenesis_inhibitor_2	755	1056	795	1960	4.5632	6.26836	4.888	10.6306
ENSG00000121769	57.7538	1065.82	-3.9193	1.19e-50	3.3671e-48	FABP3	chr1	-	31838472	31849697	725	protein_coding	fatty_acid_binding_protein_3_muscle_and_heart_(mammary-derived_growth_inhibitor)	58	73	41	1104	2.61244	3.22931	1.87865	44.6239
ENSG00000121895	259.432	60.8214	1.9129	1.5359e-11	4.5703e-10	TMEM156	chr4	-	38968365	39034542	1935	protein_coding	transmembrane_protein_156	261	254	256	63	4.4047	4.20996	4.39499	0.954106
ENSG00000121898	3867.44	2693.52	0.50415	0.0066428	0.035453	CPXM2	chr10	-	125465723	125699783	3554	protein_coding	carboxypeptidase_X_(M14_family)_member_2	4599	3259	3612	2790	42.2574	29.4098	33.7621	23.0051
ENSG00000121904	406.457	656.485	-0.65711	0.0032926	0.01976	CSMD2	chr1	-	33979609	34631443	13684	protein_coding	CUB_and_Sushi_multiple_domains_2	319	468	424	680	0.761263	1.09688	1.02932	1.45624
ENSG00000122026	16653.3	13280.3	0.32169	0.0095212	0.047063	RPL21	chr13	+	27825446	27830828	815	protein_coding	ribosomal_protein_L21	16190	16532	16784	13756	648.704	650.569	684.127	494.62
ENSG00000122068	1714.31	2334.38	-0.43593	0.003251	0.019565	FYTTD1	chr3	+	197464050	197511317	3654	protein_coding	forty-two-three_domain_containing_1	1579	1807	1714	2418	14.1114	15.8604	15.5827	19.3921
ENSG00000122378	33.8877	110.058	-1.364	0.0010088	0.0072495	FAM213A	chr10	+	82167585	82192753	2058	protein_coding	family_with_sequence_similarity_213_member_A	31	44	26	114	0.491896	0.685698	0.419689	1.62329
ENSG00000122420	286.391	646.831	-1.1166	6.5508e-07	1.0379e-05	PTGFR	chr1	+	78769568	79005434	4450	protein_coding	prostaglandin_F_receptor_(FP)	240	329	284	670	1.7612	2.37116	2.12011	4.41216
ENSG00000122566	10386.7	13012.9	-0.32037	0.010073	0.049277	HNRNPA2B1	chr7	-	26229547	26241149	6284	protein_coding	heterogeneous_nuclear_ribonucleoprotein_A2/B1	10040	10493	10349	13479	52.1741	53.5536	54.7093	62.8577
ENSG00000122641	11278.3	7808.31	0.51836	0.00072827	0.0054582	INHBA	chr7	-	41724712	41742706	6064	protein_coding	inhibin_beta_A	11676	12272	9591	8088	62.877	64.9055	52.5417	39.0858
ENSG00000122694	1153.55	2317.97	-0.98104	1.5894e-09	3.7538e-08	GLIPR2	chr9	+	36136732	36163910	2702	protein_coding	GLI_pathogenesis-related_2	1154	1252	1025	2401	13.9469	14.8609	12.6019	26.0402
ENSG00000122707	2906.68	4604.08	-0.64944	1.181e-05	0.00014388	RECK	chr9	+	36036430	36124448	4888	protein_coding	reversion-inducing-cysteine-rich_protein_with_kazal_motifs	2737	3235	2678	4769	18.2852	21.226	18.2003	28.5912
ENSG00000122786	10831.5	29753.2	-1.4356	5.1275e-30	6.3551e-28	CALD1	chr7	+	134429003	134655479	4544	protein_coding	caldesmon_1	10382	11396	10438	30819	74.6105	80.434	76.3094	198.755
ENSG00000122861	2398.16	813.848	1.1699	0.0074448	0.0387	PLAU	chr10	+	75668935	75677255	2658	protein_coding	plasminogen_activator_urokinase	3223	2196	1691	843	39.597	26.4974	21.1343	9.29415
ENSG00000122870	2950.84	3938.91	-0.40774	0.0063173	0.033994	BICC1	chr10	+	60272900	60591195	5473	protein_coding	bicaudal_C_homolog_1_(Drosophila)	3126	2986	2657	4080	18.6518	17.498	16.1274	21.846
ENSG00000122873	986.447	662.277	0.55867	0.00099439	0.0071627	CISD1	chr10	+	60028818	60049346	2479	protein_coding	CDGSH_iron_sulfur_domain_1	980	1020	933	686	12.9094	13.1962	12.5027	8.10932
ENSG00000122952	60.8761	255.836	-1.849	9.4741e-09	2.0503e-07	ZWINT	chr10	-	58116989	58121036	1961	protein_coding	ZW10_interactor_kinetochore_protein	62	64	55	265	1.03246	1.04671	0.931718	3.96009
ENSG00000122966	107.583	244.251	-1.0727	0.0003629	0.0029862	CIT	chr12	-	120123595	120315095	8708	protein_coding	citron_(rho-interacting_serine/threonine_kinase_21)	111	120	89	253	0.416257	0.441965	0.339524	0.85141
ENSG00000123080	99.6417	205.634	-0.93266	0.0035934	0.021238	CDKN2C	chr1	+	51426417	51440305	2904	protein_coding	cyclin-dependent_kinase_inhibitor_2C_(p18_inhibits_CDK4)	84	125	88	213	0.944582	1.38051	1.00667	2.14941
ENSG00000123094	3631.16	2448.3	0.55502	0.00040301	0.0032829	RASSF8	chr12	+	26111962	26232825	5510	protein_coding	Ras_association_(RalGDS/AF-6)_domain_family_(N-terminal)_member_8	3755	3206	3821	2536	22.2544	18.6611	23.0369	13.4876
ENSG00000123095	123.512	556.081	-2.0111	1.0536e-13	3.9016e-12	BHLHE41	chr12	-	26272959	26278060	3837	protein_coding	basic_helix-loop-helix_family_member_e41	113	155	100	576	0.961709	1.29558	0.86578	4.39914
ENSG00000123096	72.8122	194.049	-1.2403	0.00027029	0.002311	SSPN	chr12	+	26274924	26452223	2788	protein_coding	sarcospan	64	92	61	201	0.749625	1.05833	0.726836	2.11271
ENSG00000123104	854.176	1696.24	-0.95828	1.0855e-07	1.9567e-06	ITPR2	chr12	-	26490342	26986131	10511	protein_coding	inositol_145-trisphosphate_receptor_type_2	709	925	909	1757	2.20272	2.82243	2.87289	4.89852
ENSG00000123130	1723.36	2303.49	-0.40983	0.0055813	0.030875	ACOT9	chrX	-	23720370	23784592	3117	protein_coding	acyl-CoA_thioesterase_9	1721	1649	1751	2386	18.0302	16.9672	18.6616	22.4321
ENSG00000123136	857.706	1278.21	-0.55906	0.0011956	0.008367	DDX39A	chr19	-	14519631	14530192	1903	protein_coding	DEAD_(Asp-Glu-Ala-Asp)_box_polypeptide_39A	917	836	795	1324	15.7358	14.0894	13.878	20.3885
ENSG00000123159	3163.76	4452.51	-0.48273	0.0010341	0.0074024	GIPC1	chr19	-	14588572	14606944	2071	protein_coding	GIPC_PDZ_domain_containing_family_member_1	3354	3170	2877	4612	52.8859	49.0913	46.1486	65.2598
ENSG00000123179	833.295	552.22	0.57399	0.0016953	0.011275	EBPL	chr13	-	50234859	50265611	1026	protein_coding	emopamil_binding_protein-like	866	771	838	572	27.5631	24.1008	27.1329	16.3375
ENSG00000123240	4976.11	6863.16	-0.45485	0.001398	0.0095907	OPTN	chr10	+	13141449	13180291	3521	protein_coding	optineurin	5203	4595	4981	7109	48.2553	41.8548	46.9948	59.167
ENSG00000123349	4781.91	3687.9	0.36827	0.0060924	0.033104	PFDN5	chr12	+	53689075	53693234	1980	protein_coding	prefoldin_subunit_5	4849	4791	4573	3820	79.9731	77.6044	76.7247	56.5373
ENSG00000123352	2040.71	3319.11	-0.68848	9.0957e-07	1.3991e-05	SPATS2	chr12	+	49760367	49921205	3318	protein_coding	spermatogenesis_associated_serine-rich_2	1996	2011	2059	3438	19.6445	19.4384	20.6148	30.3645
ENSG00000123358	1412.28	427.681	1.6338	5.5861e-13	1.9127e-11	NR4A1	chr12	+	52416616	52453291	4837	protein_coding	nuclear_receptor_subfamily_4_group_A_member_1	1791	1252	1145	443	12.0914	8.30144	7.86373	2.68389
ENSG00000123374	501.17	312.796	0.64833	0.002655	0.016473	CDK2	chr12	+	56360553	56366568	2598	protein_coding	cyclin-dependent_kinase_2	552	463	473	324	6.93836	5.71567	6.04813	3.65462
ENSG00000123384	51089.9	82006.5	-0.67253	7.0063e-08	1.3151e-06	LRP1	chr12	+	57522276	57607134	14897	protein_coding	low_density_lipoprotein_receptor-related_protein_1	51355	52174	48352	84944	112.575	112.326	107.824	167.098
ENSG00000123453	507.239	833.157	-0.68575	0.00089678	0.0065318	SARDH	chr9	-	136528682	136605077	3344	protein_coding	sarcosine_dehydrogenase	486	594	430	863	4.74599	5.69699	4.27171	7.56278
ENSG00000123473	60.1383	170.879	-1.3137	0.00015304	0.0014107	STIL	chr1	-	47715811	47779819	5225	protein_coding	SCL/TAL1_interrupting_locus	56	68	55	177	0.349993	0.417396	0.349684	0.992713
ENSG00000123485	40.4593	175.706	-1.7051	3.8533e-05	0.00041515	HJURP	chr2	-	234742062	234763212	3050	protein_coding	Holliday_junction_recognition_protein	30	66	25	182	0.321202	0.694016	0.272295	1.74867
ENSG00000123496	592.735	0.965419	5.6498	1.47e-42	3.1051e-40	IL13RA2	chrX	-	114238538	114254540	1498	protein_coding	interleukin_13_receptor_alpha_2	541	422	796	1	11.7935	9.03495	17.6523	0.0195625
ENSG00000123562	6413.9	8758.28	-0.44209	0.00070987	0.0053363	MORF4L2	chrX	-	102930424	102943086	2749	protein_coding	mortality_factor_4_like_2	6309	6701	6063	9072	74.945	78.179	73.2676	96.7086
ENSG00000123595	880.993	529.05	0.71364	4.7061e-05	0.00049667	RAB9A	chrX	+	13707244	13728625	2039	protein_coding	RAB9A_member_RAS_oncogene_family	856	921	843	548	13.7092	14.4866	13.7344	7.8759
ENSG00000123609	221.943	401.614	-0.80352	0.0010895	0.00774	NMI	chr2	-	152126979	152146571	2094	protein_coding	N-myc_(and_STAT)_interactor	190	256	215	416	2.96302	3.92093	3.41084	5.82175
ENSG00000123643	494.771	908.459	-0.84717	4.9303e-06	6.5086e-05	SLC36A1	chr5	+	150816607	150871942	5781	protein_coding	solute_carrier_family_36_(proton/amino_acid_symporter)_member_1	461	529	482	941	2.60408	2.9348	2.76977	4.77006
ENSG00000123689	1459.44	331.139	2.0724	4.3935e-31	5.8309e-29	G0S2	chr1	+	209848765	209849733	866	protein_coding	G0/G1switch_2	1276	1541	1526	343	48.116	57.0703	58.5377	11.6068
ENSG00000123892	203.868	70.4756	1.3759	7.8648e-06	9.9703e-05	RAB38	chr11	-	87846410	87908635	1465	protein_coding	RAB38_member_RAS_oncogene_family	161	217	229	73	3.58877	4.75059	5.19275	1.46023
ENSG00000123933	2550.27	4511.4	-0.80506	8.412e-08	1.5555e-06	MXD4	chr4	-	2249159	2264021	4228	protein_coding	MAX_dimerization_protein_4	2699	2595	2285	4673	20.8461	19.6846	17.9536	32.389
ENSG00000123975	273.236	433.473	-0.62697	0.0091397	0.045553	CKS2	chr9	+	91926113	91931618	613	protein_coding	CDC28_protein_kinase_regulatory_subunit_2	234	326	254	449	12.4656	17.0562	13.7649	21.4646
ENSG00000123977	3750.34	1603.56	1.191	2.7968e-12	8.9433e-11	DAW1	chr2	+	228735770	228789060	2476	protein_coding	dynein_assembly_factor_with_WDR_repeat_domains_1	3184	4423	3565	1661	41.9933	57.2917	47.8308	19.6587
ENSG00000123989	6323.75	14218.7	-1.146	1.0459e-15	4.8263e-14	CHPF	chr2	-	220403669	220408509	3013	protein_coding	chondroitin_polymerizing_factor	6530	6667	5604	14728	70.7736	70.967	61.7871	143.246
ENSG00000124067	3543.59	5804.1	-0.69745	1.4807e-06	2.2162e-05	SLC12A4	chr16	-	67977377	68003504	4670	protein_coding	solute_carrier_family_12_(potassium/chloride_transporters)_member_4	3453	3879	3210	6012	24.1455	26.6396	22.8343	37.7258
ENSG00000124102	43.9094	0	2.5857	2.7945e-07	4.7408e-06	PI3	chr20	+	43803517	43805185	577	protein_coding	peptidase_inhibitor_3_skin-derived	35	59	37	0	1.98084	3.27945	2.13022	0
ENSG00000124120	686.575	1124.71	-0.68855	0.00017812	0.001616	TTPAL	chr20	+	43104526	43123244	6234	protein_coding	tocopherol_(alpha)_transfer_protein-like	665	770	608	1165	3.48347	3.9614	3.23993	5.47641
ENSG00000124126	2461.69	1400.82	0.79728	2.4898e-08	5.0104e-07	PREX1	chr20	-	47240790	47444420	6737	protein_coding	phosphatidylinositol-345-trisphosphate-dependent_Rac_exchange_factor_1	2366	2469	2484	1451	11.4685	11.7538	12.2485	6.31157
ENSG00000124193	3377.93	4755.65	-0.48441	0.00047448	0.003775	SRSF6	chr20	+	42086568	42092245	3683	protein_coding	serine/arginine-rich_splicing_factor_6	3465	3413	3162	4926	30.7226	29.7208	28.5206	39.1949
ENSG00000124198	2633.23	1893.19	0.46597	0.0016409	0.010952	ARFGEF2	chr20	+	47538427	47653230	8852	protein_coding	ADP-ribosylation_factor_guanine_nucleotide-exchange_factor_2_(brefeldin_A-inhibited)	2376	2702	2755	1961	8.76521	9.7897	10.339	6.49192
ENSG00000124343	392.447	1221.25	-1.5645	2.6497e-13	9.35e-12	XG	chrX	+	2670091	2734539	2887	protein_coding	Xg_blood_group	445	409	312	1265	5.0335	4.54362	3.5901	12.8405
ENSG00000124357	1892.73	2735.03	-0.51972	0.00049419	0.0039069	NAGK	chr2	+	71291474	71306935	4388	protein_coding	N-acetylglucosamine_kinase	1950	1936	1740	2833	14.5119	14.1502	13.1729	18.9198
ENSG00000124440	201.524	46.3401	1.835	9.1417e-08	1.6781e-06	HIF3A	chr19	+	46800303	46846690	5908	protein_coding	hypoxia_inducible_factor_3_alpha_subunit	191	147	260	48	1.05572	0.797999	1.46195	0.238088
ENSG00000124541	941.079	1291.73	-0.44443	0.0081124	0.041466	RRP36	chr6	+	42989383	42997335	1159	protein_coding	ribosomal_RNA_processing_36_homolog_(S._cerevisiae)	958	986	854	1338	26.9923	27.2847	24.4779	33.8306
ENSG00000124731	325.562	28.9626	3.0829	3.1521e-22	2.5279e-20	TREM1	chr6	-	41235664	41254457	2048	protein_coding	triggering_receptor_expressed_on_myeloid_cells_1	352	359	257	30	5.61267	5.62199	4.16872	0.429268
ENSG00000124762	39039.7	23404.7	0.72006	5.791e-06	7.5128e-05	CDKN1A	chr6	+	36644305	36655116	2261	protein_coding	cyclin-dependent_kinase_inhibitor_1A_(p21_Cip1)	33900	46233	36155	24243	489.617	655.808	531.211	314.212
ENSG00000124767	2260.66	3077.76	-0.4366	0.0019386	0.012674	GLO1	chr6	-	38643701	38670917	2012	protein_coding	glyoxalase_I	2113	2344	2267	3188	34.2948	37.3641	37.4302	46.433
ENSG00000124795	2738.69	1951.11	0.47938	0.00089202	0.0065067	DEK	chr6	-	18224099	18265054	3427	protein_coding	DEK_oncogene	2511	2810	2825	2021	23.9271	26.2977	27.3844	17.2818
ENSG00000124813	498.814	280.937	0.78806	0.00034115	0.0028392	RUNX2	chr6	+	45295894	45632086	5698	protein_coding	runt-related_transcription_factor_2	474	448	560	291	2.71652	2.52163	3.26486	1.49661
ENSG00000124875	57622.4	40150.8	0.51376	2.5421e-05	0.00028429	CXCL6	chr4	+	74702214	74714781	1718	protein_coding	chemokine_(C-X-C_motif)_ligand_6	54759	58770	57824	41589	1040.85	1097.13	1118.11	709.402
ENSG00000124882	3202.34	62.7522	5.3919	1.5145e-137	2.5237e-134	EREG	chr4	+	75230860	75254468	4619	protein_coding	epiregulin	2894	3111	3517	65	20.4601	21.6012	25.2944	0.412384
ENSG00000125037	2107.18	1207.74	0.78319	8.5016e-07	1.3153e-05	EMC3	chr3	-	10004221	10052800	2777	protein_coding	ER_membrane_protein_complex_subunit_3	2258	2065	1937	1251	26.5525	23.849	23.1714	13.2013
ENSG00000125148	25216.5	13970.6	0.83004	3.2944e-07	5.4774e-06	MT2A	chr16	+	56642111	56643409	903	protein_coding	metallothionein_2A	28523	21767	24533	14471	1031.49	773.101	902.531	469.621
ENSG00000125266	48.1442	183.43	-1.5732	0.00010285	0.00099576	EFNB2	chr13	-	107142079	107187462	4461	protein_coding	ephrin-B2	34	78	32	190	0.248888	0.560774	0.238296	1.24813
ENSG00000125354	754.654	1777.34	-1.1929	2.6298e-10	6.9071e-09	2006-09-01	chrX	-	118749687	118827333	4694	protein_coding	septin_6	743	875	628	1841	5.16896	5.97847	4.44443	11.4934
ENSG00000125378	102.971	957.696	-3.0146	5.7844e-33	8.2617e-31	BMP4	chr14	-	54416454	54425479	1917	protein_coding	bone_morphogenetic_protein_4	86	132	89	992	1.46499	2.2084	1.54229	15.1644
ENSG00000125384	345.964	148.675	1.1476	1.636e-06	2.4245e-05	PTGER2	chr14	+	52781023	52795324	2383	protein_coding	prostaglandin_E_receptor_2_(subtype_EP2)_53kDa	321	356	352	154	4.39884	4.79128	4.90702	1.8938
ENSG00000125398	811.957	2383.62	-1.4875	9.3086e-13	3.1023e-11	SOX9	chr17	+	70117161	70122561	3935	protein_coding	SRY_(sex_determining_region_Y)-box_9	668	1043	710	2469	5.54356	8.5009	5.99395	18.3871
ENSG00000125430	184.117	54.0635	1.5752	5.9375e-07	9.5133e-06	HS3ST3B1	chr17	+	14204400	14252721	5367	protein_coding	heparan_sulfate_(glucosamine)_3-O-sulfotransferase_3B1	177	166	204	56	1.07696	0.991977	1.26269	0.305769
ENSG00000125434	31.9608	87.8531	-1.1468	0.0072618	0.037933	SLC25A35	chr17	-	8191081	8198661	2785	protein_coding	solute_carrier_family_25_member_35	36	35	24	91	0.422118	0.403059	0.286276	0.957531
ENSG00000125459	318.045	605.318	-0.88903	1.8773e-05	0.00021707	MSTO1	chr1	+	155579979	155718153	2490	protein_coding	misato_homolog_1_(Drosophila)	299	332	315	627	3.92129	4.27626	4.20253	7.37913
ENSG00000125520	4495.04	2802.61	0.66809	2.9177e-06	4.074e-05	SLC2A4RG	chr20	+	62369623	62374858	1731	protein_coding	SLC2A4_regulator	4463	4186	4706	2903	84.1951	77.5581	90.3138	49.1458
ENSG00000125534	6653.79	3692.73	0.8349	3.9923e-10	1.025e-08	PPDPF	chr20	+	62152077	62153559	868	protein_coding	pancreatic_progenitor_cell_differentiation_and_proliferation_factor_homolog_(zebrafish)	6295	6559	6928	3825	236.828	242.35	265.147	129.136
ENSG00000125538	80057.6	17729.9	2.1382	5.3506e-59	2.0061e-56	IL1B	chr2	-	113587328	113594480	1631	protein_coding	interleukin_1_beta	78527	86107	73491	18365	1572.25	1693.21	1496.85	329.97
ENSG00000125648	777.914	1664.38	-1.066	4.8559e-10	1.2195e-08	SLC25A23	chr19	-	6436090	6465214	3425	protein_coding	solute_carrier_family_25_(mitochondrial_carrier;_phosphate_carrier)_member_23	681	826	808	1724	6.49297	7.73472	7.837	14.7507
ENSG00000125657	139.503	385.202	-1.3538	8.2037e-07	1.2736e-05	TNFSF9	chr19	+	6531010	6535931	1657	protein_coding	tumor_necrosis_factor_(ligand)_superfamily_member_9	145	159	111	399	2.85761	3.07751	2.22536	7.05647
ENSG00000125734	2285.98	1455.85	0.63732	1.4508e-05	0.00017295	GPR108	chr19	-	6729925	6737614	2057	protein_coding	G_protein-coupled_receptor_108	2321	2316	2158	1508	36.8466	36.1102	34.8511	21.4834
ENSG00000125740	199.184	554.15	-1.3686	3.9107e-07	6.4168e-06	FOSB	chr19	+	45971253	45978437	3775	protein_coding	FBJ_murine_osteosarcoma_viral_oncogene_homolog_B	250	190	151	574	2.16262	1.61422	1.3288	4.45586
ENSG00000125746	2300.06	1352.55	0.74676	3.4697e-06	4.7564e-05	EML2	chr19	-	46110252	46148887	2791	protein_coding	echinoderm_microtubule_associated_protein_like_2	1980	2427	2438	1401	23.1666	27.8891	29.0184	14.7101
ENSG00000125753	3075.58	4304.8	-0.47574	0.00079475	0.0058946	VASP	chr19	+	46009837	46030241	2305	protein_coding	vasodilator-stimulated_phosphoprotein	3208	3042	2889	4459	45.4486	42.3266	41.6366	56.6896
ENSG00000125772	908.673	445.058	0.9958	5.1453e-08	9.8674e-07	GPCPD1	chr20	-	5525085	5591672	6649	protein_coding	glycerophosphocholine_phosphodiesterase_GDE1_homolog_(S._cerevisiae)	943	845	911	461	4.6314	4.07592	4.55157	2.0318
ENSG00000125775	275.295	56.9597	2.049	9.2844e-12	2.8186e-10	SDCBP2	chr20	-	1290619	1309883	1519	protein_coding	syndecan_binding_protein_(syntenin)_2	283	222	312	59	6.08395	4.68728	6.82332	1.13823
ENSG00000125821	944.77	1427.85	-0.58018	0.00041537	0.0033727	DTD1	chr20	+	18568537	18744561	2384	protein_coding	D-tyrosyl-tRNA_deacylase_1	926	1009	875	1479	12.6842	13.5741	12.1927	18.1802
ENSG00000125827	2901.77	1701.07	0.74029	0.00020473	0.0018276	TMX4	chr20	-	7957995	8000476	6169	protein_coding	thioredoxin-related_transmembrane_protein_4	2636	3684	2327	1762	13.9536	19.1527	12.5309	8.37005
ENSG00000125844	10953.3	15766.3	-0.51726	5.0613e-05	0.00053154	RRBP1	chr20	-	17594323	17662940	5041	protein_coding	ribosome_binding_protein_1	10337	11568	10677	16331	66.963	73.5981	70.361	94.9364
ENSG00000125845	11884.2	1237.67	2.1682	3.3811e-06	4.6562e-05	BMP2	chr20	+	6748311	6760927	3601	protein_coding	bone_morphogenetic_protein_2	16815	9618	8759	1282	152.486	85.6617	80.8036	10.4328
ENSG00000125868	7734.63	10541.4	-0.43988	0.00047545	0.0037806	DSTN	chr20	+	17550508	17588887	1940	protein_coding	destrin_(actin_depolymerizing_factor)	7514	7896	7588	10919	126.481	130.536	129.935	164.937
ENSG00000125967	948.987	568.632	0.71463	9.2983e-05	0.00090727	NECAB3	chr20	-	32244893	32262269	2142	protein_coding	N-terminal_EF-hand_calcium_binding_protein_3	992	991	838	589	15.1234	14.8381	12.9964	8.0581
ENSG00000125968	4321.12	2227.22	0.92626	2.1117e-07	3.6528e-06	ID1	chr20	+	30193086	30194318	1222	protein_coding	inhibitor_of_DNA_binding_1_dominant_negative_helix-loop-helix_protein	5006	4245	3580	2307	133.776	111.412	97.322	55.324
ENSG00000125991	6740.03	5266.36	0.34982	0.0088236	0.04439	ERGIC3	chr20	+	34129770	34145405	2848	protein_coding	ERGIC_and_golgi_3	6910	6764	6358	5455	79.231	76.1709	74.1617	56.1296
ENSG00000126067	2350.92	3506.4	-0.56575	5.8221e-05	0.00059983	PSMB2	chr1	-	36067185	36107445	2701	protein_coding	proteasome_(prosome_macropain)_subunit_beta_type_2	2280	2480	2232	3632	27.5656	29.4478	27.4517	39.4056
ENSG00000126353	160.21	24.1355	2.3262	4.5754e-11	1.2922e-09	CCR7	chr17	-	38710021	38721724	2173	protein_coding	chemokine_(C-C_motif)_receptor_7	157	148	171	25	2.35938	2.18438	2.61418	0.337145
ENSG00000126391	1015.78	1525.36	-0.57147	0.00046744	0.0037249	FRMD8	chr11	+	65154070	65180996	3723	protein_coding	FERM_domain_containing_8	1053	1029	937	1580	9.23618	8.86436	8.36076	12.4366
ENSG00000126432	7688.03	9769.07	-0.34011	0.0082841	0.042128	PRDX5	chr11	+	64085560	64089283	893	protein_coding	peroxiredoxin_5	7709	7831	7315	10119	281.906	281.249	272.121	332.065
ENSG00000126522	467.16	673.862	-0.50966	0.0076531	0.039536	ASL	chr7	+	65540785	65558545	2143	protein_coding	argininosuccinate_lyase	445	468	476	698	6.78102	7.00405	7.37877	9.54487
ENSG00000126562	534.63	1939.53	-1.8004	1.7892e-23	1.56e-21	WNK4	chr17	+	40932696	40948954	4001	protein_coding	WNK_lysine_deficient_protein_kinase_4	456	558	577	2009	3.7218	4.47292	4.79078	14.7146
ENSG00000126603	449.232	1391.17	-1.5809	6.3599e-19	3.8571e-17	GLIS2	chr16	+	4364762	4389598	4469	protein_coding	GLIS_family_zinc_finger_2	456	440	439	1441	3.33205	3.15768	3.26327	9.4491
ENSG00000126705	785.691	1176.85	-0.56587	0.0011492	0.0080989	AHDC1	chr1	-	27860546	27930942	6438	protein_coding	AT_hook_DNA_binding_motif_containing_1	835	759	740	1219	4.23538	3.78108	3.81839	5.54868
ENSG00000126709	833.564	2972.52	-1.769	2.8099e-20	1.9692e-18	IFI6	chr1	-	27992572	27998729	841	protein_coding	interferon_alpha-inducible_protein_6	974	818	683	3079	37.8199	31.1948	26.9789	107.288
ENSG00000126767	2145.7	1554.32	0.45589	0.0015144	0.010267	ELK1	chrX	-	47494920	47510003	2695	protein_coding	ELK1_member_of_ETS_oncogene_family	2078	2186	2116	1610	25.1793	26.0146	26.0829	17.5067
ENSG00000126768	1020.97	720.203	0.48909	0.0042329	0.024453	TIMM17B	chrX	-	48750730	48755426	1528	protein_coding	translocase_of_inner_mitochondrial_membrane_17_homolog_B_(yeast)	1044	1049	942	746	22.3118	22.018	20.4798	14.3071
ENSG00000126777	8971.9	6953.91	0.36189	0.0043704	0.025093	KTN1	chr14	+	56025790	56168244	6241	protein_coding	kinectin_1_(kinesin_receptor)	8924	8914	8830	7203	46.6941	45.8083	47.0008	33.8218
ENSG00000126785	2037.22	5306.91	-1.3429	2.6767e-15	1.1877e-13	RHOJ	chr14	+	63670832	63759937	3302	protein_coding	ras_homolog_family_member_J	2331	1830	1885	5497	23.0527	17.7746	18.9642	48.7849
ENSG00000126787	24.0311	215.288	-2.4956	5.73e-09	1.2731e-07	DLGAP5	chr14	-	55614830	55658396	2973	protein_coding	discs_large_(Drosophila)_homolog-associated_protein_5	15	43	14	223	0.164761	0.463873	0.156434	2.1981
ENSG00000126860	62.7607	21.2392	1.1855	0.0060152	0.032747	EVI2A	chr17	-	29644578	29648902	1860	protein_coding	ecotropic_viral_integration_site_2A	47	71	69	22	0.825167	1.22425	1.23235	0.346614
ENSG00000126950	33.1677	223.012	-2.2364	4.3663e-08	8.4601e-07	TMEM35	chrX	+	100333709	100351353	2195	protein_coding	transmembrane_protein_35	32	51	16	231	0.476072	0.74518	0.24215	3.084
ENSG00000127124	284.71	454.712	-0.6412	0.0045293	0.025857	HIVEP3	chr1	-	41972036	42501596	12319	protein_coding	human_immunodeficiency_virus_type_I_enhancer_binding_protein_3	279	313	255	471	0.739581	0.814881	0.687644	1.12042
ENSG00000127329	771.703	1898.01	-1.0583	0.0088626	0.04453	PTPRB	chr12	-	70910630	71031220	11332	protein_coding	protein_tyrosine_phosphatase_receptor_type_B	986	762	542	1966	2.84137	2.15662	1.58888	5.0841
ENSG00000127419	433.4	720.203	-0.70148	0.00076725	0.0057132	TMEM175	chr4	+	926175	952444	2236	protein_coding	transmembrane_protein_175	470	450	368	746	6.86409	6.45455	5.46733	9.77696
ENSG00000127528	797.733	3220.64	-1.9409	7.1248e-24	6.4758e-22	KLF2	chr19	+	16435628	16438685	2018	protein_coding	Kruppel-like_factor_2_(lung)	670	735	967	3336	10.842	11.6813	15.9186	48.4442
ENSG00000127533	305.201	29.928	2.9776	1.3614e-21	1.0208e-19	F2RL3	chr19	+	16999671	17003417	3473	protein_coding	coagulation_factor_II_(thrombin)_receptor-like_3	339	277	290	31	3.18751	2.558	2.77391	0.261574
ENSG00000127564	16.7013	80.1298	-1.5863	0.00091005	0.0066065	PKMYT1	chr16	-	3018025	3030540	2308	protein_coding	protein_kinase_membrane_associated_tyrosine/threonine_1	9	27	14	83	0.12734	0.375192	0.201508	1.05385
ENSG00000127586	257.626	442.162	-0.73361	0.0025485	0.015912	CHTF18	chr16	+	838046	850737	4494	protein_coding	CTF18_chromosome_transmission_fidelity_factor_18_homolog_(S._cerevisiae)	295	251	219	458	2.14361	1.79129	1.61886	2.98655
ENSG00000127824	1811.71	923.906	0.9486	1.2062e-09	2.9036e-08	TUBA4A	chr2	-	220114433	220142892	2499	protein_coding	tubulin_alpha_4a	1711	1953	1726	957	22.3584	25.0646	22.9442	11.2223
ENSG00000127920	6322.79	2759.17	1.0019	0.0075559	0.039182	GNG11	chr7	+	93551011	93555831	964	protein_coding	guanine_nucleotide_binding_protein_(G_protein)_gamma_11	8040	5591	5118	2858	272.355	186.011	176.369	86.8804
ENSG00000127946	727.648	480.779	0.57487	0.0036242	0.021381	HIP1	chr7	-	75162621	75368280	8013	protein_coding	huntingtin_interacting_protein_1	638	709	817	498	2.60006	2.83776	3.38708	1.82126
ENSG00000127947	4446.52	3239.95	0.4477	0.0016963	0.011276	PTPN12	chr7	+	77166592	77269388	3406	protein_coding	protein_tyrosine_phosphatase_non-receptor_type_12	4503	4125	4581	3356	43.1732	38.8423	44.6802	28.8745
ENSG00000127948	2950.8	1705.9	0.76836	5.7503e-06	7.4664e-05	POR	chr7	+	75528518	75616173	2532	protein_coding	P450_(cytochrome)_oxidoreductase	3334	2650	2774	1767	42.9991	33.5666	36.395	20.4508
ENSG00000127951	438.376	162.19	1.3575	3.5671e-09	8.13e-08	FGL2	chr7	-	76822688	76829143	4261	protein_coding	fibrinogen-like_2	466	412	424	168	3.57134	3.10107	3.30562	1.15541
ENSG00000127955	744.097	417.061	0.80597	2.0033e-05	0.00023004	GNAI1	chr7	+	79763271	79848718	3347	protein_coding	guanine_nucleotide_binding_protein_(G_protein)_alpha_inhibiting_activity_polypeptide_1	665	784	765	432	6.48818	7.51252	7.59285	3.78238
ENSG00000128016	992.973	460.505	1.0667	4.522e-08	8.728e-07	ZFP36	chr19	+	39897453	39900052	1786	protein_coding	ZFP36_ring_finger_protein	1100	868	979	477	20.1126	15.587	18.2096	7.82661
ENSG00000128039	840.145	331.139	1.2929	2.9192e-11	8.3388e-10	SRD5A3	chr4	+	56212276	56239263	4190	protein_coding	steroid_5_alpha-reductase_3	889	865	743	343	6.92859	6.62106	5.8908	2.39893
ENSG00000128052	7921.56	3411.79	1.1867	2.278e-14	9.0618e-13	KDR	chr4	-	55944644	55991756	5831	protein_coding	kinase_insert_domain_receptor_(a_type_III_receptor_tyrosine_kinase)	7877	6958	8691	3534	44.1138	38.2707	49.5138	17.7607
ENSG00000128228	384.324	1336.14	-1.712	7.563e-15	3.195e-13	SDF2L1	chr22	+	21996550	21998587	865	protein_coding	stromal_cell-derived_factor_2-like_1	388	461	295	1384	14.6478	17.0927	11.3294	46.8875
ENSG00000128245	3064.05	4510.44	-0.54468	0.00048892	0.0038714	YWHAH	chr22	+	32340447	32353590	1879	protein_coding	tyrosine_3-monooxygenase/tryptophan_5-monooxygenase_activation_protein_eta_polypeptide	2725	2953	3433	4672	47.3584	50.4036	60.6941	72.864
ENSG00000128272	16532.4	12722.3	0.37134	0.005746	0.031588	ATF4	chr22	+	39915700	39918691	2019	protein_coding	activating_transcription_factor_4_(tax-responsive_enhancer_element_B67)	16781	15381	16950	13178	271.418	244.328	278.89	191.271
ENSG00000128283	2377.46	3183.95	-0.41337	0.0032624	0.019607	CDC42EP1	chr22	+	37956454	37965412	2181	protein_coding	CDC42_effector_protein_(Rho_GTPase_binding)_1	2215	2441	2415	3298	33.1646	35.8953	36.7841	44.3131
ENSG00000128284	134.217	335.966	-1.209	3.2366e-05	0.00035612	APOL3	chr22	-	36536372	36562225	3634	protein_coding	apolipoprotein_L_3	120	171	109	348	1.07833	1.50916	0.996416	2.80628
ENSG00000128335	617.532	1580.39	-1.3188	4.0515e-15	1.7561e-13	APOL2	chr22	-	36622256	36636000	2685	protein_coding	apolipoprotein_L_2	614	634	588	1637	7.4676	7.57304	7.27499	17.8666
ENSG00000128340	2558.04	1940.49	0.39051	0.0069831	0.036914	RAC2	chr22	-	37621301	37640488	1482	protein_coding	ras-related_C3_botulinum_toxin_substrate_2_(rho_family_small_GTP_binding_protein_Rac2)	2633	2496	2472	2010	58.0176	54.0159	55.4114	39.7452
ENSG00000128487	493.113	762.681	-0.60074	0.005173	0.028904	SPECC1	chr17	+	19912657	20222339	8133	protein_coding	sperm_antigen_with_calponin_homology_and_coiled-coil_domains_1	573	475	416	790	2.3007	1.87313	1.69919	2.84651
ENSG00000128512	2463.82	1065.82	1.172	2.9339e-11	8.3649e-10	DOCK4	chr7	-	111366166	111846466	7997	protein_coding	dedicator_of_cytokinesis_4	2534	2082	2698	1104	10.3475	8.34985	11.2076	4.04556
ENSG00000128524	1257.77	850.534	0.54937	0.00087769	0.0064083	ATP6V1F	chr7	+	128502880	128505898	711	protein_coding	ATPase_H+_transporting_lysosomal_14kDa_V1_subunit_F	1316	1228	1193	881	60.4426	55.3929	55.7404	36.3114
ENSG00000128567	809.014	3479.37	-1.5621	0.00066585	0.0050663	PODXL	chr7	-	131185021	131242976	6170	protein_coding	podocalyxin-like	1158	634	603	3604	6.12887	3.29556	3.24662	17.1173
ENSG00000128578	781.505	203.703	1.8328	3.0904e-15	1.3671e-13	STRIP2	chr7	+	129074274	129128240	5115	protein_coding	striatin_interacting_protein_2	856	612	850	211	5.46494	3.83735	5.52042	1.20885
ENSG00000128581	277.07	469.194	-0.71941	0.0019605	0.012767	RABL5	chr7	-	100956975	100965104	1785	protein_coding	RAB_member_RAS_oncogene_family-like_5	307	274	242	486	5.61639	4.92309	4.50377	7.97875
ENSG00000128585	2101.58	1379.58	0.59294	0.00014234	0.0013259	MKLN1	chr7	+	130794855	131181395	11156	protein_coding	muskelin_1_intracellular_mediator_containing_kelch_motifs	1919	2060	2270	1429	5.61725	5.92221	6.75953	3.75371
ENSG00000128591	7965.82	21417.8	-1.2436	0.00035483	0.0029367	FLNC	chr7	+	128470431	128499328	9188	protein_coding	filamin_C_gamma	6040	10130	7588	22185	21.4671	35.3601	27.435	70.758
ENSG00000128595	40516.9	53993.9	-0.40844	0.00075772	0.0056535	CALU	chr7	+	128379346	128411861	4418	protein_coding	calumenin	39744	41012	39702	55928	293.767	297.722	298.529	370.971
ENSG00000128606	724.136	7949.26	-3.3633	9.8471e-90	9.2298e-87	LRRC17	chr7	+	102553438	102585396	2002	protein_coding	leucine_rich_repeat_containing_17	603	838	716	8234	9.83581	13.4247	11.8809	120.527
ENSG00000128656	34.2304	93.6456	-1.1498	0.0065061	0.034897	CHN1	chr2	-	175664091	175870097	2447	protein_coding	chimerin_1	32	44	26	97	0.427044	0.576692	0.352971	1.16165
ENSG00000128731	2221.14	3037.21	-0.44258	0.0019209	0.012585	HERC2	chr15	-	28356186	28567298	15337	protein_coding	HECT_and_RLD_domain_containing_E3_ubiquitin_protein_ligase_2	2071	2232	2302	3146	4.40958	4.66744	4.98614	6.01112
ENSG00000128829	3114.79	4090.48	-0.38528	0.0072893	0.038037	EIF2AK4	chr15	+	40226347	40327797	5499	protein_coding	eukaryotic_translation_initiation_factor_2_alpha_kinase_4	2803	3351	3115	4237	16.6455	19.5441	18.818	22.5794
ENSG00000128849	89.6512	593.733	-2.5375	7.3738e-22	5.6421e-20	CGNL1	chr15	+	57668165	57842925	7224	protein_coding	cingulin-like_1	79	105	83	615	0.357114	0.466162	0.38168	2.49479
ENSG00000128872	386.499	650.692	-0.71692	0.00091012	0.0066065	TMOD2	chr15	+	52043758	52108565	9191	protein_coding	tropomodulin_2_(neuronal)	343	360	446	674	1.21868	1.25622	1.61202	2.14899
ENSG00000128923	881.499	1520.53	-0.76498	5.1461e-06	6.7461e-05	FAM63B	chr15	+	59063391	59154099	9238	protein_coding	family_with_sequence_similarity_63_member_B	783	933	907	1575	2.76784	3.23913	3.26158	4.9962
ENSG00000128928	1153.5	1645.07	-0.49639	0.0050938	0.028526	IVD	chr15	+	40697686	40728146	4665	protein_coding	isovaleryl-CoA_dehydrogenase	1119	1322	992	1704	7.83313	9.08877	7.06414	10.7042
ENSG00000128965	860.318	343.689	1.2788	5.3492e-12	1.6575e-10	CHAC1	chr15	+	41245160	41248710	1842	protein_coding	ChaC_cation_transport_regulator_homolog_1_(E._coli)	829	825	903	356	14.6968	14.3645	16.2854	5.66366
ENSG00000129009	918.01	3450.41	-1.8479	6.8265e-24	6.2425e-22	ISLR	chr15	+	74466012	74469213	2371	protein_coding	immunoglobulin_superfamily_containing_leucine-rich_repeat	849	1105	780	3574	11.6932	14.9471	10.9285	44.1733
ENSG00000129038	5342.11	13487.9	-1.298	4.0522e-14	1.5622e-12	LOXL1	chr15	+	74218330	74244478	2786	protein_coding	lysyl_oxidase-like_1	4362	6404	5153	13971	51.1283	73.7217	61.4438	146.955
ENSG00000129048	8.02762	61.7868	-1.8792	0.00017456	0.0015866	CCRL1	chr3	+	132316081	132337811	1914	protein_coding	chemokine_(C-C_motif)_receptor-like_1	5	12	7	64	0.0853071	0.201078	0.121494	0.979885
ENSG00000129055	1256.49	895.909	0.47592	0.0028946	0.017668	ANAPC13	chr3	-	134196548	134205558	1840	protein_coding	anaphase_promoting_complex_subunit_13	1207	1317	1213	928	21.4213	22.9558	21.8999	14.7797
ENSG00000129071	942.204	677.724	0.46099	0.0085043	0.042943	MBD4	chr3	-	129149787	129158878	2478	protein_coding	methyl-CpG_binding_domain_protein_4	990	904	905	702	13.0464	11.7002	12.1324	8.30181
ENSG00000129116	3018.78	7089.07	-1.2067	8.8129e-17	4.6374e-15	PALLD	chr4	+	169418217	169849608	6435	protein_coding	palladin_cytoskeletal_associated_protein	2682	3299	3004	7343	13.6103	16.4422	15.5078	33.4397
ENSG00000129195	6.71492	94.6111	-2.6498	3.5173e-08	6.9224e-07	FAM64A	chr17	+	6347735	6354789	1948	protein_coding	family_with_sequence_similarity_64_member_A	6	8	6	98	0.100582	0.131712	0.10232	1.47426
ENSG00000129219	1305.6	929.698	0.47461	0.0075675	0.039202	PLD2	chr17	+	4710391	4726729	3503	protein_coding	phospholipase_D2	1450	1198	1228	963	13.5171	10.9684	11.6455	8.05607
ENSG00000129315	1123.8	821.572	0.44016	0.0071219	0.037461	CCNT1	chr12	-	49082247	49110681	6973	protein_coding	cyclin_T1	1073	1111	1157	851	5.02501	5.10999	5.51205	3.57641
ENSG00000129353	6735.4	3427.24	0.95047	2.7176e-09	6.309e-08	SLC44A2	chr19	+	10713133	10755235	3784	protein_coding	solute_carrier_family_44_member_2	6644	5863	7496	3550	57.3371	49.6929	65.8078	27.4925
ENSG00000129474	973.966	1558.19	-0.65931	8.9226e-05	0.00087573	AJUBA	chr14	-	23440383	23451851	4262	protein_coding	ajuba_LIM_protein	886	949	1061	1614	6.78856	7.14131	8.26992	11.0975
ENSG00000129521	240.627	30.8934	2.6072	7.4006e-16	3.4601e-14	EGLN3	chr14	-	34393437	34931980	2849	protein_coding	egl_nine_homolog_3_(C._elegans)	202	245	269	32	2.31535	2.75803	3.1366	0.32915
ENSG00000129657	6584.67	4269.08	0.60423	0.0010676	0.0076024	SEC14L1	chr17	+	75082798	75213179	5437	protein_coding	SEC14-like_1_(S._cerevisiae)	7415	5195	6918	4422	44.5358	30.6444	42.2688	23.834
ENSG00000129691	922.161	1260.84	-0.43976	0.0068815	0.036506	ASH2L	chr8	+	37962760	38001594	3090	protein_coding	ash2_(absent_small_or_homeotic)-like_(Drosophila)	930	925	886	1306	9.82837	9.60082	9.52521	12.3857
ENSG00000130024	1741.12	949.007	0.85496	3.7728e-08	7.3865e-07	PHF10	chr6	-	170104001	170124151	4285	protein_coding	PHD_finger_protein_10	1682	1678	1815	983	12.8184	12.5593	14.071	6.72264
ENSG00000130038	292.297	454.712	-0.60244	0.010186	0.049758	EFCAB4B	chr12	-	3715799	3873985	7554	protein_coding	EF-hand_calcium_binding_domain_4B	240	305	325	471	1.03751	1.29494	1.42924	1.82718
ENSG00000130066	9502.25	6338.94	0.56897	0.00046901	0.0037354	SAT1	chrX	+	23801290	23804343	1135	protein_coding	spermidine/spermine_N1-acetyltransferase_1	10788	8403	9008	6566	310.386	237.445	263.652	169.528
ENSG00000130150	549.073	808.056	-0.53935	0.0030882	0.018667	MOSPD2	chrX	+	14891563	14940449	4163	protein_coding	motile_sperm_domain_containing_2	521	569	543	837	4.08685	4.3836	4.33304	5.89191
ENSG00000130158	3778.61	2703.17	0.47006	0.0048158	0.027233	DOCK6	chr19	-	11309971	11373157	6358	protein_coding	dedicator_of_cytokinesis_6	4108	3226	3880	2800	21.0992	16.2731	20.2726	12.9055
ENSG00000130164	2892.81	8474.45	-1.4894	1.3552e-13	4.957e-12	LDLR	chr19	+	11200038	11244492	5337	protein_coding	low_density_lipoprotein_receptor	3089	3422	2096	8778	18.9007	20.564	13.0465	48.1987
ENSG00000130176	89.5265	693.171	-2.7707	1.5393e-28	1.7357e-26	CNN1	chr19	+	11649532	11661138	1848	protein_coding	calponin_1_basic_smooth_muscle	89	84	93	718	1.5727	1.45782	1.67178	11.3857
ENSG00000130203	414.693	746.269	-0.80991	0.00014881	0.0013776	APOE	chr19	+	45409011	45412650	1208	protein_coding	apolipoprotein_E	475	386	370	773	12.8406	10.2482	10.175	18.7521
ENSG00000130208	40.1161	111.989	-1.1911	0.003993	0.023238	APOC1	chr19	+	45417504	45422606	689	protein_coding	apolipoprotein_C-I	53	39	27	116	2.51197	1.81539	1.3018	4.93373
ENSG00000130303	227.24	889.151	-1.8824	4.6127e-19	2.8824e-17	BST2	chr19	-	17513748	17516457	1019	protein_coding	bone_marrow_stromal_cell_antigen_2	204	234	238	921	6.53752	7.3649	7.75893	26.4864
ENSG00000130332	863.882	1172.98	-0.42962	0.0091846	0.045716	LSM7	chr19	-	2321520	2328615	710	protein_coding	LSM7_homolog_U6_small_nuclear_RNA_associated_(S._cerevisiae)	842	900	827	1215	38.7267	40.6546	38.6942	50.1481
ENSG00000130340	6309.61	2984.11	1.0565	2.1096e-12	6.7892e-11	SNX9	chr6	+	158244296	158366109	4198	protein_coding	sorting_nexin_9	6759	5702	6273	3091	52.5772	43.5622	49.64	21.5771
ENSG00000130396	2516.46	1836.23	0.44522	0.0023249	0.014718	MLLT4	chr6	+	168227602	168372703	7704	protein_coding	myeloid/lymphoid_or_mixed-lineage_leukemia_(trithorax_homolog_Drosophila);_translocated_to_4	2476	2393	2609	1902	10.4952	9.96212	11.2501	7.23488
ENSG00000130433	321.673	493.329	-0.58575	0.0096145	0.04743	CACNG6	chr19	+	54495542	54515923	1853	protein_coding	calcium_channel_voltage-dependent_gamma_subunit_6	348	335	273	511	6.13283	5.79822	4.89425	8.08132
ENSG00000130508	34375.5	47529.5	-0.45949	0.00056093	0.0043609	PXDN	chr2	-	1635659	1748624	6808	protein_coding	peroxidasin_homolog_(Drosophila)	35815	32241	34052	49232	171.792	151.885	166.158	211.917
ENSG00000130511	2992.31	2065.03	0.52519	0.00014849	0.0013755	SSBP4	chr19	+	18529674	18545372	1694	protein_coding	single_stranded_DNA_binding_protein_4	2923	2963	3009	2139	56.3472	56.0975	59.0076	37.0028
ENSG00000130513	4048.11	885.289	1.7058	4.2556e-05	0.00045456	GDF15	chr19	+	18485541	18499987	1720	protein_coding	growth_differentiation_factor_15	3056	5573	3454	917	58.0206	103.917	66.7103	15.6235
ENSG00000130529	2314.45	1708.79	0.42782	0.0049492	0.027893	TRPM4	chr19	+	49660998	49715093	4109	protein_coding	transient_receptor_potential_cation_channel_subfamily_M_member_4	2305	2144	2427	1770	18.3186	16.7345	19.6215	12.6233
ENSG00000130589	1186.21	1758.03	-0.55341	0.00054971	0.0042848	HELZ2	chr20	-	62189439	62205592	8064	protein_coding	helicase_with_zinc_finger_2_transcriptional_coactivator	1092	1298	1140	1821	4.42211	5.16237	4.69627	6.61754
ENSG00000130600	7.39629	66.6139	-2.074	2.9088e-05	0.00032314	H19	chr11	-	2016406	2022700	2348	processed_transcript	H19_imprinted_maternally_expressed_transcript_(non-protein_coding)	6	7	9	69	0.0834469	0.0956148	0.127334	0.861168
ENSG00000130635	23224.8	92334.6	-1.962	1.6195e-56	5.1675e-54	COL5A1	chr9	+	137533620	137736686	8468	protein_coding	collagen_type_V_alpha_1	23418	22895	22711	95642	90.308	86.7132	89.0953	330.982
ENSG00000130695	276.973	474.021	-0.73652	0.0010615	0.00757	CEP85	chr1	+	26560691	26605299	3935	protein_coding	centrosomal_protein_85kDa	268	257	298	491	2.22406	2.09466	2.51577	3.65657
ENSG00000130707	2146.1	1290.77	0.71553	6.8917e-06	8.8111e-05	ASS1	chr9	+	133320316	133376661	1973	protein_coding	argininosuccinate_synthase_1	1957	2403	2028	1337	32.3907	39.0618	34.146	19.8583
ENSG00000130734	475.674	302.176	0.62358	0.0042023	0.024286	ATG4D	chr19	+	10654571	10664094	1949	protein_coding	autophagy_related_4D_cysteine_peptidase	502	500	412	313	8.41103	8.22779	7.02238	4.70619
ENSG00000130755	94.7291	27.9971	1.4319	0.00025286	0.0021832	GMFG	chr19	-	39818993	39833012	1028	protein_coding	glia_maturation_factor_gamma	111	81	89	29	3.52604	2.52707	2.87605	0.826688
ENSG00000130758	1262.75	946.111	0.40645	0.0098898	0.048549	MAP3K10	chr19	+	40697651	40721482	3436	protein_coding	mitogen-activated_protein_kinase_kinase_kinase_10	1241	1271	1242	980	11.7944	11.8636	12.0079	8.35814
ENSG00000130775	415.317	196.945	1.0158	1.6206e-05	0.00019032	THEMIS2	chr1	+	28199055	28213196	2861	protein_coding	thymocyte_selection_associated_family_member_2	465	385	383	204	5.30753	4.31587	4.44713	2.08953
ENSG00000130816	1531.46	2387.48	-0.62494	8.0486e-05	0.00079673	DNMT1	chr19	-	10244021	10341962	5408	protein_coding	DNA_(cytosine-5-)-methyltransferase_1	1338	1648	1572	2473	8.07935	9.7734	9.6564	13.4006
ENSG00000130821	3404.38	1984.9	0.76315	7.4411e-08	1.3914e-06	SLC6A8	chrX	+	152953554	152962048	3763	protein_coding	solute_carrier_family_6_(neurotransmitter_transporter_creatine)_member_8	3484	3269	3362	2056	30.2344	27.8616	29.6799	16.0113
ENSG00000130958	734.839	506.845	0.51768	0.0052438	0.029257	SLC35D2	chr9	-	99082988	99145992	1613	protein_coding	solute_carrier_family_35_member_D2	767	702	714	525	15.5281	13.9582	14.7049	9.5381
ENSG00000131018	1732.46	2359.48	-0.43347	0.0095931	0.04734	SYNE1	chr6	-	152442819	152958936	27748	protein_coding	spectrin_repeat_containing_nuclear_envelope_1	1456	1809	1891	2444	1.71351	2.09089	2.26391	2.58111
ENSG00000131067	1051.99	1564.94	-0.5566	0.0011658	0.0081855	GGT7	chr20	-	33432523	33460663	2642	protein_coding	gamma-glutamyltransferase_7	1060	1150	919	1621	13.1018	13.9602	11.5553	17.9799
ENSG00000131069	723.956	2285.15	-1.616	2.8105e-23	2.3949e-21	ACSS2	chr20	+	33459949	33515769	3065	protein_coding	acyl-CoA_synthetase_short-chain_family_member_2	717	768	668	2367	7.63916	8.0363	7.24011	22.631
ENSG00000131089	289.242	580.217	-0.9559	1.456e-05	0.00017343	ARHGEF9	chrX	-	62854847	63005426	5413	protein_coding	Cdc42_guanine_nucleotide_exchange_factor_(GEF)_9	249	315	297	601	1.50217	1.86637	1.82271	3.25367
ENSG00000131100	3741.8	2809.37	0.40592	0.0032159	0.019377	ATP6V1E1	chr22	-	18074902	18111584	1402	protein_coding	ATPase_H+_transporting_lysosomal_31kDa_V1_subunit_E1	3739	3864	3522	2910	87.0892	88.3923	83.4527	60.825
ENSG00000131153	24.396	86.8877	-1.3393	0.0038058	0.022286	GINS2	chr16	-	85709804	85723679	2673	protein_coding	GINS_complex_subunit_2_(Psf2_homolog)	16	40	17	90	0.195469	0.479939	0.211275	0.986689
ENSG00000131171	2416.9	3258.29	-0.42229	0.0035025	0.020795	SH3BGRL	chrX	+	80457442	80554046	1923	protein_coding	SH3_domain_binding_glutamic_acid-rich_protein_like	2484	2464	2236	3375	42.1822	41.0948	38.6271	51.4318
ENSG00000131378	1575.08	2569.95	-0.6917	2.2891e-06	3.2695e-05	RFTN1	chr3	-	16357352	16555533	2982	protein_coding	raftlin_lipid_raft_linker_1	1491	1655	1539	2662	16.3278	17.7998	17.1447	26.16
ENSG00000131386	1128.71	13.5159	1.9924	0.0001049	0.0010137	GALNT15	chr3	+	16216156	16273499	4669	protein_coding	UDP-N-acetyl-alpha-D-galactosamine:polypeptide_N-acetylgalactosaminyltransferase_15	1282	471	1585	14	8.96646	3.23536	11.2773	0.0878701
ENSG00000131389	6046.41	2093.99	1.4965	1.6216e-23	1.4305e-21	SLC6A6	chr3	+	14444076	14530857	6534	protein_coding	solute_carrier_family_6_(neurotransmitter_transporter_taurine)_member_6	6554	5682	5720	2169	32.7555	27.8899	29.0815	9.72786
ENSG00000131408	3670.24	2614.35	0.4803	0.00054172	0.0042313	NR1H2	chr19	+	50832910	50886239	2380	protein_coding	nuclear_receptor_subfamily_1_group_H_member_2	3753	3662	3493	2708	51.4942	49.3477	48.7552	33.3433
ENSG00000131409	289.947	76.2681	1.7527	1.581e-09	3.7397e-08	LRRC4B	chr19	-	51020149	51071302	3019	protein_coding	leucine_rich_repeat_containing_4B	339	289	233	79	3.66685	3.07015	2.56385	0.766833
ENSG00000131435	1737.93	2380.72	-0.44152	0.0089503	0.044787	PDLIM4	chr5	+	131593364	131609147	2282	protein_coding	PDZ_and_LIM_domain_4	1917	1744	1502	2466	27.4324	24.5107	21.8652	31.6675
ENSG00000131459	8845.49	12356.4	-0.47182	0.0016095	0.01081	GFPT2	chr5	-	179727690	179780387	3093	protein_coding	glutamine-fructose-6-phosphate_transaminase_2	7497	9505	9328	12799	79.1525	98.5593	100.186	121.264
ENSG00000131473	9013.35	19230.2	-1.0756	1.2211e-16	6.2501e-15	ACLY	chr17	-	40023161	40086795	4339	protein_coding	ATP_citrate_lyase	8434	9630	8751	19919	63.4748	71.1806	66.9988	134.529
ENSG00000131669	856.162	591.802	0.51461	0.0057801	0.031718	NINJ1	chr9	-	95883771	95896570	2026	protein_coding	ninjurin_1	876	922	748	613	14.1196	14.5954	12.2648	8.86662
ENSG00000131711	11944.7	20290.2	-0.74038	3.8324e-05	0.00041319	MAP1B	chr5	+	71403061	71505395	12034	protein_coding	microtubule-associated_protein_1B	9180	12510	13874	21017	24.9109	33.3405	38.2993	51.1797
ENSG00000131747	180.45	1029.14	-1.9114	2.065e-05	0.00023623	TOP2A	chr17	-	38544768	38574202	5758	protein_coding	topoisomerase_(DNA)_II_alpha_170kDa	135	265	139	1066	0.76563	1.47604	0.801941	5.42528
ENSG00000131748	2019.52	1385.38	0.52974	0.0010907	0.0077448	STARD3	chr17	+	37793318	37819737	3451	protein_coding	StAR-related_lipid_transfer_(START)_domain_containing_3	2196	1886	1915	1435	20.7799	17.5276	18.4341	12.1855
ENSG00000131773	363.587	153.502	1.1499	1.9958e-05	0.00022954	KHDRBS3	chr8	+	136469700	136668965	5466	protein_coding	KH_domain_containing_RNA_binding_signal_transduction_associated_3	447	303	328	159	2.67051	1.77786	1.99344	0.852441
ENSG00000131791	868.234	1377.65	-0.64881	7.5946e-05	0.0007583	PRKAB2	chr1	-	146626685	146644129	5417	protein_coding	protein_kinase_AMP-activated_beta_2_non-catalytic_subunit	871	835	874	1427	5.25069	4.94371	5.35984	7.71973
ENSG00000132142	2361.41	4656.22	-0.96077	9.3472e-12	2.8319e-10	ACACA	chr17	-	35441923	35766909	9962	protein_coding	acetyl-CoA_carboxylase_alpha	2160	2472	2393	4823	7.08051	7.95843	7.97986	14.1876
ENSG00000132196	143.709	534.842	-1.7303	3.6105e-09	8.2164e-08	HSD17B7	chr1	+	162760492	162782607	2541	protein_coding	hydroxysteroid_(17-beta)_dehydrogenase_7	148	185	95	554	1.90202	2.33503	1.24199	6.38913
ENSG00000132199	602.983	392.926	0.59517	0.0020256	0.013094	ENOSF1	chr18	-	672543	712676	4121	protein_coding	enolase_superfamily_member_1	598	584	610	407	4.73866	4.54502	4.9173	2.8942
ENSG00000132205	952.506	466.297	0.99234	3.0279e-07	5.1022e-06	EMILIN2	chr18	+	2847028	2915991	5910	protein_coding	elastin_microfibril_interfacer_2	806	964	1064	483	4.45353	5.23136	5.98072	2.39495
ENSG00000132256	450.723	999.209	-1.0932	7.1332e-07	1.1237e-05	TRIM5	chr11	-	5684425	5959849	3399	protein_coding	tripartite_motif_containing_5	404	563	376	1035	3.88139	5.3123	3.67482	8.92331
ENSG00000132274	1652.45	2677.11	-0.67451	0.00015064	0.001392	TRIM22	chr11	+	5710919	5758319	2989	protein_coding	tripartite_motif_containing_22	1414	1979	1530	2773	15.4483	21.2347	17.0045	27.187
ENSG00000132326	350.265	181.499	0.89152	0.00024064	0.0020957	PER2	chr2	-	239152679	239198743	6385	protein_coding	period_circadian_clock_2	363	308	369	188	1.85653	1.54709	1.91984	0.862847
ENSG00000132334	809.252	176.672	2.0907	5.785e-22	4.4952e-20	PTPRE	chr10	+	129705325	129884119	5736	protein_coding	protein_tyrosine_phosphatase_receptor_type_E	917	735	750	183	5.22056	4.10964	4.34361	0.934929
ENSG00000132341	7257.41	9365.53	-0.36219	0.0044127	0.025278	RAN	chr12	+	131356424	131362223	2661	protein_coding	RAN_member_RAS_oncogene_family	7049	7497	7035	9701	86.5047	90.3583	87.825	106.834
ENSG00000132359	215.422	80.1298	1.2885	1.8438e-05	0.00021352	RAP1GAP2	chr17	+	2680350	2941033	6661	protein_coding	RAP1_GTPase_activating_protein_2	198	187	255	83	0.970695	0.900383	1.27174	0.365154
ENSG00000132383	1001.72	1492.54	-0.56153	0.00036157	0.0029794	RPA1	chr17	+	1732996	1803376	4340	protein_coding	replication_protein_A1_70kDa	987	1011	980	1546	7.42651	7.47114	7.50128	10.4389
ENSG00000132386	733.138	2072.75	-1.4483	9.2861e-15	3.8908e-13	SERPINF1	chr17	+	1665253	1680868	1548	protein_coding	serpin_peptidase_inhibitor_clade_F_(alpha-2_antiplasmin_pigment_epithelium_derived_factor)_member_1	634	875	675	2147	13.3744	18.1285	14.4854	40.6441
ENSG00000132429	1372.64	576.355	1.2117	1.8875e-11	5.5394e-10	POPDC3	chr6	-	105606155	105627870	1345	protein_coding	popeye_domain_containing_3	1458	1206	1411	597	35.3991	28.7574	34.8501	13.0074
ENSG00000132510	1852.91	1153.68	0.66818	1.1129e-05	0.00013601	KDM6B	chr17	+	7743222	7758114	6713	protein_coding	lysine_(K)-specific_demethylase_6B	1849	1774	1883	1195	8.99451	8.47544	9.31822	5.21661
ENSG00000132530	222.172	717.306	-1.6124	1.1871e-13	4.374e-12	XAF1	chr17	+	6658766	6678966	3623	protein_coding	XIAP_associated_factor_1	203	235	223	743	1.82972	2.08029	2.04473	6.00976
ENSG00000132535	2660.95	1395.03	0.90853	1.2098e-08	2.5555e-07	DLG4	chr17	-	7093209	7123021	3975	protein_coding	discs_large_homolog_4_(Drosophila)	2811	2388	2702	1445	23.093	19.2674	22.5812	10.6529
ENSG00000132561	94.6897	366.859	-1.719	3.734e-07	6.1402e-06	MATN2	chr8	+	98881068	99048944	4109	protein_coding	matrilin_2	65	142	76	380	0.516576	1.10835	0.614436	2.71009
ENSG00000132563	250.378	424.784	-0.70796	0.007672	0.039577	REEP2	chr5	+	137774706	137782658	2170	protein_coding	receptor_accessory_protein_2	235	319	192	440	3.53643	4.71472	2.93928	5.94196
ENSG00000132613	431.642	230.735	0.85614	0.00017863	0.0016197	MTSS1L	chr16	-	70695107	70719969	4992	protein_coding	metastasis_suppressor_1-like	395	402	486	239	2.58392	2.58272	3.23416	1.40301
ENSG00000132688	5364.63	9031.49	-0.73908	1.7245e-08	3.5429e-07	NES	chr1	-	156638555	156647189	5558	protein_coding	nestin	5008	5634	5316	9355	29.4241	32.5105	31.7735	49.3244
ENSG00000132824	10553.4	7412.49	0.50102	0.00016121	0.0014778	SERINC3	chr20	-	43124862	43150750	4445	protein_coding	serine_incorporator_3	10899	10115	10340	7678	80.0704	72.9826	77.2766	50.619
ENSG00000133026	1588.76	6525.27	-1.9882	1.1566e-35	1.8854e-33	MYH10	chr17	-	8377523	8534079	7762	protein_coding	myosin_heavy_chain_10_non-muscle	1398	1829	1504	6759	5.88153	7.55728	6.43685	25.5179
ENSG00000133030	8135.27	10726.8	-0.39271	0.0020931	0.013461	MPRIP	chr17	+	16945859	17120993	10960	protein_coding	myosin_phosphatase_Rho_interacting_protein	7647	8414	8135	11111	22.7844	24.6217	24.6573	29.7084
ENSG00000133065	2336.37	1690.45	0.45731	0.0017069	0.011332	SLC41A1	chr1	-	205758221	205782876	4997	protein_coding	solute_carrier_family_41_member_1	2156	2438	2356	1751	14.0895	15.6477	15.6626	10.2687
ENSG00000133069	149.426	283.833	-0.85344	0.0020167	0.013042	TMCC2	chr1	+	205197304	205242471	3738	protein_coding	transmembrane_and_coiled-coil_domain_family_2	133	175	137	294	1.1619	1.5015	1.21753	2.30486
ENSG00000133106	53.4667	139.02	-1.1787	0.0012745	0.008845	EPSTI1	chr13	-	43460524	43566407	4603	protein_coding	epithelial_stromal_interaction_1_(breast)	55	58	46	144	0.390192	0.404122	0.331983	0.916766
ENSG00000133107	184.675	80.1298	1.0931	0.0002155	0.00191	TRPC4	chr13	-	38210773	38444562	4059	protein_coding	transient_receptor_potential_cation_channel_subfamily_C_member_4	180	184	185	83	1.44814	1.45386	1.51409	0.599233
ENSG00000133110	5276.21	76891.8	-3.7679	5.54e-119	6.9236e-116	POSTN	chr13	-	38136720	38172981	3373	protein_coding	periostin_osteoblast_specific_factor	5417	4417	5828	79646	52.4445	41.9987	57.3987	691.966
ENSG00000133112	105541	78798.5	0.41529	0.00084227	0.0062041	TPT1	chr13	-	45911008	45915505	1851	protein_coding	tumor_protein_translationally-controlled_1	107228	103551	102862	81621	1891.73	1794.21	1846.07	1292.21
ENSG00000133131	520.39	808.056	-0.61175	0.0014561	0.0099259	MORC4	chrX	-	106057101	106243474	3834	protein_coding	MORC_family_CW-type_zinc_finger_4	468	579	502	837	3.98612	4.84342	4.34961	6.3975
ENSG00000133169	1803.79	451.816	1.9181	6.6833e-22	5.14e-20	BEX1	chrX	-	102317579	102319168	864	protein_coding	brain_expressed_X-linked_1	1445	2181	1750	468	54.6149	80.9594	67.2858	15.8734
ENSG00000133313	1440.34	1932.77	-0.41428	0.0076589	0.039553	CNDP2	chr18	+	72163051	72188366	4523	protein_coding	CNDP_dipeptidase_2_(metallopeptidase_M20_family)	1304	1548	1434	2002	9.41473	10.9766	10.5323	12.971
ENSG00000133315	725.396	307.969	1.1914	4.3738e-10	1.1099e-08	MACROD1	chr11	-	63766030	63933578	1205	protein_coding	MACRO_domain_containing_1	708	703	745	319	19.1868	18.7109	20.5385	7.75783
ENSG00000133321	15.3813	66.6139	-1.4501	0.0027577	0.016967	RARRES3	chr11	+	63304281	63313934	938	protein_coding	retinoic_acid_receptor_responder_(tazarotene_induced)_3	10	24	12	69	0.34814	0.820604	0.424989	2.15567
ENSG00000133393	1120.51	689.309	0.68098	6.7027e-05	0.00067873	FOPNL	chr16	-	15959577	15982482	2275	protein_coding	FGFR1OP_N-terminal_like	1125	1186	1021	714	16.1484	16.7197	14.9088	9.19716
ENSG00000133466	395.013	706.687	-0.80731	4.2835e-05	0.00045657	C1QTNF6	chr22	-	37576207	37595425	5003	protein_coding	C1q_and_tumor_necrosis_factor_related_protein_6	404	395	375	732	2.63699	2.53216	2.49	4.28763
ENSG00000133657	44028.4	31356.8	0.48123	0.00031822	0.0026691	ATP13A3	chr3	-	194123401	194219093	7720	protein_coding	ATPase_type_13A3	42283	48070	40637	32480	178.857	199.702	174.865	123.292
ENSG00000133687	2931.9	672.897	2.0622	1.7608e-33	2.6145e-31	TMTC1	chr12	-	29653773	29937692	8805	protein_coding	transmembrane_and_tetratricopeptide_repeat_containing_1	2877	2575	3256	697	10.6701	9.37936	12.2844	2.31975
ENSG00000133805	1521.02	600.491	1.3079	1.6697e-16	8.4028e-15	AMPD3	chr11	+	10329860	10529126	3994	protein_coding	adenosine_monophosphate_deaminase_3	1497	1541	1484	622	12.2397	12.3743	12.3431	4.56372
ENSG00000133808	52.0499	140.951	-1.21	0.0014205	0.0097186	MICALCL	chr11	+	12297627	12380691	3044	protein_coding	MICAL_C-terminal_like	52	65	38	146	0.557848	0.684848	0.414704	1.40555
ENSG00000133816	10721.6	20678.3	-0.93211	9.2385e-13	3.0858e-11	MICAL2	chr11	+	12115543	12285334	6307	protein_coding	microtubule_associated_monooxygenase_calponin_and_LIM_domain_containing_2	10008	11519	10372	21419	51.8181	58.5757	54.631	99.5207
ENSG00000133818	1851.74	3590.39	-0.93693	3.352e-11	9.5208e-10	RRAS2	chr11	-	14299472	14386052	2358	protein_coding	related_RAS_viral_(r-ras)_oncogene_homolog_2	1755	1860	1891	3719	24.3047	25.2985	26.6408	46.2189
ENSG00000133935	670.543	1739.68	-1.3154	4.4818e-10	1.1334e-08	C14orf1	chr14	-	76116134	76127532	2633	protein_coding	chromosome_14_open_reading_frame_1	707	783	505	1802	8.76851	9.53754	6.37147	20.0558
ENSG00000134046	2083.26	1531.15	0.43525	0.0026002	0.016167	MBD2	chr18	-	51679079	51751158	4080	protein_coding	methyl-CpG_binding_domain_protein_2	2035	2075	2083	1586	16.2878	16.3111	16.9601	11.3915
ENSG00000134057	147.445	600.491	-1.9038	1.0762e-14	4.4959e-13	CCNB1	chr5	+	68462837	68474072	2169	protein_coding	cyclin_B1	135	171	133	622	2.0325	2.52849	2.037	8.40364
ENSG00000134070	1563.02	872.739	0.82012	2.2847e-07	3.9294e-06	IRAK2	chr3	+	10206549	10285427	3483	protein_coding	interleukin-1_receptor-associated_kinase_2	1609	1508	1527	904	15.0855	13.8859	14.5641	7.60592
ENSG00000134107	1606.67	5115.75	-1.3429	0.0012205	0.0085294	BHLHE40	chr3	+	5020801	5027008	3473	protein_coding	basic_helix-loop-helix_family_member_e40	2012	1704	1055	5299	18.9182	15.7358	10.0913	44.7122
ENSG00000134202	1638.22	838.949	0.94089	5.7908e-09	1.2818e-07	GSTM3	chr1	-	110276554	110284384	4128	protein_coding	glutathione_S-transferase_mu_3_(brain)	1703	1665	1501	869	13.472	12.936	12.0793	6.16903
ENSG00000134242	294.694	85.9223	1.6487	4.3304e-10	1.1007e-08	PTPN22	chr1	-	114356433	114414381	3654	protein_coding	protein_tyrosine_phosphatase_non-receptor_type_22_(lymphoid)	285	289	302	89	2.54703	2.53662	2.7456	0.71377
ENSG00000134243	115.508	246.182	-0.99752	0.00061018	0.004688	SORT1	chr1	-	109852192	109940573	7028	protein_coding	sortilin_1	122	105	116	255	0.566872	0.479163	0.548309	1.06327
ENSG00000134259	44.2202	178.603	-1.6944	8.6434e-06	0.00010875	NGF	chr1	-	115828539	115880857	1047	protein_coding	nerve_growth_factor_(beta_polypeptide)	33	61	38	185	1.02926	1.86857	1.20569	5.178
ENSG00000134324	934.442	3406	-1.8198	5.4627e-30	6.7151e-28	LPIN1	chr2	+	11817721	11967535	5432	protein_coding	lipin_1	817	1000	964	3528	4.91156	5.90426	5.89544	19.0329
ENSG00000134363	7022.09	3496.75	0.9763	1.8126e-08	3.7188e-07	FST	chr5	+	52776239	52782964	2538	protein_coding	follistatin	5562	7411	7933	3622	71.5643	93.6506	103.835	41.8209
ENSG00000134375	1705.91	2337.28	-0.4442	0.0032973	0.019772	TIMM17A	chr1	+	201924619	201939789	2523	protein_coding	translocase_of_inner_mitochondrial_membrane_17_homolog_A_(yeast)	1585	1854	1637	2421	20.5149	23.5677	21.5541	28.1199
ENSG00000134470	337.962	530.98	-0.62113	0.0042854	0.024681	IL15RA	chr10	-	5990855	6020150	1705	protein_coding	interleukin_15_receptor_alpha	290	366	350	550	5.55432	6.88465	6.81935	9.45312
ENSG00000134480	1028.68	599.525	0.75606	1.3308e-05	0.00015966	CCNH	chr5	-	86687311	86708836	2391	protein_coding	cyclin_H	939	1110	1012	621	12.8246	14.8891	14.0605	7.61113
ENSG00000134531	19735.3	14204.2	0.46333	0.0028735	0.017561	EMP1	chr12	+	13349650	13369708	2756	protein_coding	epithelial_membrane_protein_1	20439	16949	21201	14713	242.18	197.238	255.55	156.444
ENSG00000134590	4271.46	6433.55	-0.5811	9.5782e-06	0.0001196	FAM127A	chrX	+	134166333	134167576	1236	protein_coding	family_with_sequence_similarity_127_member_A	4033	4376	4294	6664	106.553	113.549	115.41	157.999
ENSG00000134686	6720.18	3640.59	0.86426	1.5453e-08	3.2099e-07	PHC2	chr1	-	33789224	33896653	3870	protein_coding	polyhomeotic_homolog_2_(Drosophila)	7171	5958	6822	3771	60.5098	49.3759	58.5598	28.555
ENSG00000134690	27.1809	150.605	-1.9517	4.7561e-06	6.32e-05	CDCA8	chr1	+	38158090	38175391	2469	protein_coding	cell_division_cycle_associated_8	29	38	14	156	0.383561	0.493614	0.188368	1.85157
ENSG00000134769	714.714	255.836	1.4215	2.2794e-12	7.3044e-11	DTNA	chr18	+	32073254	32471808	6522	protein_coding	dystrobrevin_alpha	678	666	780	265	3.39474	3.27506	3.97295	1.1907
ENSG00000134775	828.937	240.389	1.7187	9.4174e-19	5.6268e-17	FHOD3	chr18	+	33877677	34360018	4967	protein_coding	formin_homology_2_domain_containing_3	820	778	865	249	5.39109	5.02355	5.78524	1.46907
ENSG00000134802	680.062	336.931	0.97619	4.0059e-07	6.5657e-06	SLC43A3	chr11	-	57174427	57195053	2619	protein_coding	solute_carrier_family_43_member_3	649	727	647	349	8.09219	8.90275	8.20669	3.90505
ENSG00000134824	5147.79	23842	-1.9158	7.5966e-08	1.4152e-06	FADS2	chr11	+	61560452	61634826	5073	protein_coding	fatty_acid_desaturase_2	5553	6122	3641	24696	35.7454	38.7038	23.8427	142.659
ENSG00000134830	22.5584	0.965419	1.6419	0.001395	0.0095745	C5AR2	chr19	+	47835404	47846606	2768	protein_coding	complement_component_5a_receptor_2	25	22	20	1	0.294938	0.254907	0.240029	0.0105869
ENSG00000134853	10029.8	5027.9	0.97769	1.8955e-12	6.1263e-11	PDGFRA	chr4	+	55095264	55164414	6576	protein_coding	platelet-derived_growth_factor_receptor_alpha_polypeptide	10609	9520	9663	5208	52.6829	46.4302	48.8146	23.2084
ENSG00000134864	92.7137	189.222	-0.92144	0.003607	0.021305	GGACT	chr13	-	101183810	101241782	1431	protein_coding	gamma-glutamylamine_cyclotransferase	79	101	96	196	1.80279	2.26364	2.22859	4.01378
ENSG00000134871	25403.8	69070.9	-1.4103	4.392e-20	3.0494e-18	COL4A2	chr13	+	110958159	111165374	6281	protein_coding	collagen_type_IV_alpha_2	28450	22908	24047	71545	147.914	116.972	127.184	333.801
ENSG00000134901	775.852	1224.15	-0.64045	0.00010922	0.0010526	KDELC1	chr13	-	103436631	103451357	2083	protein_coding	KDEL_(Lys-Asp-Glu-Leu)_containing_1	748	792	767	1268	11.7265	12.1944	12.2322	17.8388
ENSG00000134954	11699.3	5652.53	1.0235	1.3524e-10	3.6743e-09	ETS1	chr11	-	128328656	128457437	5123	protein_coding	v-ets_erythroblastosis_virus_E26_oncogene_homolog_1_(avian)	13092	10294	11335	5855	83.4524	64.4444	73.5015	33.4919
ENSG00000134955	325.828	44.4093	2.5674	1.0453e-16	5.4244e-15	SLC37A2	chr11	+	124932963	124959131	4654	protein_coding	solute_carrier_family_37_(glycerol-3-phosphate_transporter)_member_2	373	248	345	46	2.61722	1.70903	2.46259	0.289647
ENSG00000134982	1009.75	1622.87	-0.66623	5.9331e-05	0.00060903	APC	chr5	+	112043195	112181936	11025	protein_coding	adenomatous_polyposis_coli	895	1039	1070	1681	2.65095	3.02247	3.22407	4.46813
ENSG00000134986	138.803	451.816	-1.5909	5.4556e-10	1.3614e-08	NREP	chr5	-	110998318	111333161	3564	protein_coding	neuronal_regeneration_related_protein	121	144	148	468	1.10868	1.29584	1.3795	3.84809
ENSG00000135002	1244.46	788.747	0.63965	0.0001431	0.0013321	RFK	chr9	-	79000433	79009433	2684	protein_coding	riboflavin_kinase	1317	1206	1174	817	16.0236	14.4109	14.5306	8.92024
ENSG00000135046	11889.9	16648.6	-0.47613	0.00084859	0.0062353	ANXA1	chr9	+	75766673	75785309	2209	protein_coding	annexin_A1	10303	12718	12366	17245	152.309	184.65	185.966	228.773
ENSG00000135047	38992.4	5280.84	2.5052	1.4099e-13	5.132e-12	CTSL1	chr9	+	90340434	90346308	2177	protein_coding	cathepsin_L1	47022	30619	37942	5470	705.342	451.084	578.977	73.6319
ENSG00000135048	1595.01	2213.71	-0.46138	0.0035941	0.021238	TMEM2	chr9	-	74298282	74431606	6523	protein_coding	transmembrane_protein_2	1595	1728	1421	2293	7.98492	8.49614	7.23679	10.3013
ENSG00000135063	6.04833	51.1672	-1.8607	0.00024968	0.0021619	FAM189A2	chr9	+	71939488	72007371	2423	protein_coding	family_with_sequence_similarity_189_member_A2	6	7	5	53	0.0808639	0.0926552	0.0685513	0.641002
ENSG00000135074	2439.71	5231.61	-1.0739	1.363e-11	4.0637e-10	ADAM19	chr5	-	156822542	157002783	6481	protein_coding	ADAM_metallopeptidase_domain_19	2711	2289	2244	5419	13.6598	11.3274	11.5022	24.5027
ENSG00000135148	693.533	1275.32	-0.84968	4.1652e-06	5.6024e-05	TRAFD1	chr12	+	112563305	112591407	3178	protein_coding	TRAF-type_zinc_finger_domain_containing_1	726	742	594	1321	7.46002	7.48816	6.20914	12.1811
ENSG00000135241	2206.48	1334.21	0.70774	9.1759e-06	0.00011496	PNPLA8	chr7	-	108110866	108210110	4268	protein_coding	patatin-like_phospholipase_domain_containing_8	2385	2133	2036	1382	18.2482	16.0285	15.8472	9.489
ENSG00000135245	491.963	254.871	0.89842	9.4698e-05	0.0009228	HILPDA	chr7	+	128095903	128098472	1370	protein_coding	hypoxia_inducible_lipid_droplet-associated	394	538	533	264	9.39145	12.5947	12.9243	5.64703
ENSG00000135269	916.809	1950.15	-1.0575	7.9996e-10	1.9667e-08	TES	chr7	+	115850547	115898837	2782	protein_coding	testis_derived_transcript_(3_LIM_domains)	781	987	961	2020	9.1675	11.3785	11.4753	21.278
ENSG00000135318	21845.9	14783.5	0.55156	0.00017945	0.0016261	NT5E	chr6	+	86159809	86205500	3548	protein_coding	5'-nucleotidase_ecto_(CD73)	23920	19999	20941	15313	220.158	180.78	196.071	126.478
ENSG00000135333	269.241	115.85	1.0636	0.0016015	0.01078	EPHA7	chr6	-	93949738	94129265	6588	protein_coding	EPH_receptor_A7	394	215	188	120	1.95299	1.04667	0.947989	0.533783
ENSG00000135334	1627.59	1003.07	0.68067	2.3639e-05	0.00026696	AKIRIN2	chr6	-	88384790	88411927	1662	protein_coding	akirin_2	1561	1534	1742	1039	30.6711	29.6019	34.819	18.3198
ENSG00000135362	295.773	537.738	-0.81904	0.00029649	0.0025079	PRR5L	chr11	+	36317838	36486754	3930	protein_coding	proline_rich_5_like	330	269	279	557	2.74207	2.19526	2.35836	4.15336
ENSG00000135363	919.801	1529.22	-0.70464	0.00042567	0.0034414	LMO2	chr11	-	33880122	33913836	2294	protein_coding	LIM_domain_only_2_(rhombotin-like_1)	971	1048	717	1584	13.8224	14.6519	10.383	20.2348
ENSG00000135378	27.82	2.89626	1.562	0.0021352	0.013673	PRRG4	chr11	+	32851489	32879669	5530	protein_coding	proline_rich_Gla_(G-carboxyglutamic_acid)_4_(transmembrane)	19	35	29	3	0.112198	0.202987	0.17421	0.0158977
ENSG00000135404	38343.6	26228.5	0.53524	0.00051253	0.0040306	CD63	chr12	-	56119107	56123491	1233	protein_coding	CD63_molecule	43183	35687	34964	27168	1143.69	928.266	942.014	645.701
ENSG00000135451	7.08783	91.7148	-2.4825	4.1185e-07	6.7429e-06	TROAP	chr12	+	49717019	49725514	2771	protein_coding	trophinin_associated_protein	11	7	3	95	0.129632	0.081019	0.0359653	1.00467
ENSG00000135454	425.45	764.612	-0.81343	4.0234e-05	0.00043161	B4GALNT1	chr12	-	58017193	58027138	5580	protein_coding	beta-14-N-acetyl-galactosaminyl_transferase_1	419	392	453	792	2.45209	2.25308	2.69689	4.15937
ENSG00000135480	341.313	2056.34	-2.5	3.5128e-39	6.5038e-37	KRT7	chr12	+	52626304	52645970	1754	protein_coding	keratin_7	381	302	330	2130	7.09337	5.52208	6.25005	35.5866
ENSG00000135503	2896.16	1416.27	1.0109	3.7186e-12	1.166e-10	ACVR1B	chr12	+	52345451	52390862	4563	protein_coding	activin_A_receptor_type_IB	2765	2810	3034	1467	19.788	19.7506	22.0884	9.42142
ENSG00000135541	947.777	640.073	0.55004	0.0013733	0.0094474	AHI1	chr6	-	135604670	135818914	5921	protein_coding	Abelson_helper_integration_site_1	915	1004	900	663	5.04642	5.43831	5.04948	3.28137
ENSG00000135587	217.242	116.816	0.82507	0.0026699	0.016552	SMPD2	chr6	+	109761966	109765122	1645	protein_coding	sphingomyelin_phosphodiesterase_2_neutral_membrane_(neutral_sphingomyelinase)	217	229	200	121	4.30775	4.46473	4.0389	2.15554
ENSG00000135617	296.023	542.565	-0.83225	0.00015165	0.0013987	PRADC1	chr2	-	73455134	73460366	1083	protein_coding	protease-associated_domain_containing_1	277	331	273	562	8.35234	9.80223	8.37401	15.207
ENSG00000135678	827.845	263.559	1.5475	3.9866e-10	1.025e-08	CPM	chr12	-	69235977	69365350	6655	protein_coding	carboxypeptidase_M	688	687	1085	273	3.37596	3.31081	5.41603	1.20213
ENSG00000135709	464.531	695.102	-0.55804	0.0056245	0.031057	KIAA0513	chr16	+	85061375	85127836	7772	protein_coding	KIAA0513	415	527	441	720	1.7437	2.17472	1.88497	2.71479
ENSG00000135720	3575.72	5290.5	-0.553	0.00020886	0.00186	DYNC1LI2	chr16	-	66754796	66785701	4515	protein_coding	dynein_cytoplasmic_1_light_intermediate_chain_2	3116	3922	3606	5480	22.537	27.8596	26.5318	35.568
ENSG00000135723	1062.22	1784.09	-0.7286	9.3137e-06	0.00011649	FHOD1	chr16	-	67263290	67281561	4321	protein_coding	formin_homology_2_domain_containing_1	1114	1084	959	1848	8.41895	8.04582	7.37282	12.533
ENSG00000135749	422.443	635.246	-0.5653	0.0050041	0.028097	PCNXL2	chr1	-	233119881	233431459	6817	protein_coding	pecanex-like_2_(Drosophila)	421	390	444	658	2.01672	1.83483	2.16366	2.82859
ENSG00000135842	1662.85	2931.01	-0.79675	9.8767e-07	1.5145e-05	FAM129A	chr1	-	184759858	184943682	6928	protein_coding	family_with_sequence_similarity_129_member_A	1450	1648	1848	3036	6.83466	7.62912	8.86121	12.8419
ENSG00000135899	151.426	325.346	-1.0209	0.00016843	0.0015374	SP110	chr2	-	231032009	231090444	2725	protein_coding	SP110_nuclear_body_protein	133	178	140	337	1.59383	2.09497	1.70671	3.6241
ENSG00000135919	7945.26	14783.5	-0.87653	4.6901e-09	1.0577e-07	SERPINE2	chr2	-	224839829	224904036	5989	protein_coding	serpin_peptidase_inhibitor_clade_E_(nexin_plasminogen_activator_inhibitor_type_1)_member_2	8688	7204	7696	15313	47.3721	38.5784	42.6884	74.9278
ENSG00000135930	1699.06	2255.22	-0.39984	0.0071514	0.037552	EIF4E2	chr2	+	233414762	233448354	3525	protein_coding	eukaryotic_translation_initiation_factor_4E_family_member_2	1719	1744	1588	2336	15.9248	15.8677	14.9655	19.4201
ENSG00000135940	2368.13	1787.96	0.39672	0.007666	0.039575	COX5B	chr2	+	98262503	98264846	738	protein_coding	cytochrome_c_oxidase_subunit_Vb	2468	2348	2221	1852	109.206	102.039	99.975	73.5396
ENSG00000136002	268.674	25.1009	2.976	3.0589e-19	1.9688e-17	ARHGEF4	chr2	+	131594489	131804836	4788	protein_coding	Rho_guanine_nucleotide_exchange_factor_(GEF)_4	305	223	269	26	2.08019	1.49374	1.86637	0.159131
ENSG00000136010	2925.24	4960.32	-0.73821	3.6113e-05	0.0003916	ALDH1L2	chr12	-	105413568	105478355	7547	protein_coding	aldehyde_dehydrogenase_1_family_member_L2	2364	2898	3442	5138	10.2289	12.3154	15.1508	19.9506
ENSG00000136026	20580.5	29100.6	-0.49195	0.00011671	0.0011156	CKAP4	chr12	-	106631655	106698057	3093	protein_coding	cytoskeleton-associated_protein_4	19942	21845	19426	30143	210.545	226.515	208.642	285.59
ENSG00000136052	138.329	245.216	-0.76124	0.0061726	0.033383	SLC41A2	chr12	-	105196331	105352522	4449	protein_coding	solute_carrier_family_41_member_2	143	134	134	254	1.04962	0.965979	1.00056	1.67305
ENSG00000136068	9632.65	14366.4	-0.56262	0.00040047	0.0032641	FLNB	chr3	+	57994127	58157982	9537	protein_coding	filamin_B_beta	8820	8710	11096	14881	30.2005	29.2908	38.6504	45.7254
ENSG00000136108	174.776	530.015	-1.4724	1.5922e-07	2.7936e-06	CKAP2	chr13	+	53029564	53050763	3629	protein_coding	cytoskeleton_associated_protein_2	161	232	128	549	1.44876	2.05034	1.17172	4.43325
ENSG00000136111	574.982	870.808	-0.5768	0.0028028	0.017206	TBC1D4	chr13	-	75858808	76056250	6364	protein_coding	TBC1_domain_family_member_4	497	647	568	902	2.55025	3.26061	2.96495	4.15349
ENSG00000136114	169.149	357.205	-1.0001	0.00018552	0.001678	THSD1	chr13	-	52951305	52980629	3186	protein_coding	thrombospondin_type_I_domain_containing_1	140	202	162	370	1.43496	2.03344	1.68915	3.40324
ENSG00000136141	872.855	593.733	0.53928	0.0020287	0.013108	LRCH1	chr13	+	47127303	47327175	4710	protein_coding	leucine-rich_repeats_and_calponin_homology_(CH)_domain_containing_1	863	842	889	615	5.98339	5.73346	6.27018	3.82641
ENSG00000136153	1303.47	8992.88	-2.7154	1.7412e-62	7.2534e-60	LMO7	chr13	+	76194570	76434004	8128	protein_coding	LIM_domain_7	1152	1529	1201	9315	4.62835	6.03322	4.90861	33.5843
ENSG00000136158	3503.91	2125.85	0.70233	1.5522e-05	0.0001833	SPRY2	chr13	-	80910111	80915086	2708	protein_coding	sprouty_homolog_2_(Drosophila)	3915	3221	3266	2202	47.2107	38.1476	40.0651	23.829
ENSG00000136160	2822.22	26.0663	5.202	3.1059e-40	5.8962e-38	EDNRB	chr13	-	78469616	78493903	4471	protein_coding	endothelin_receptor_type_B	3349	2049	2965	27	24.4606	14.6981	22.0302	0.176968
ENSG00000136205	2974.84	8012.98	-1.3905	1.3001e-16	6.5871e-15	TNS3	chr7	-	47314752	47622156	7625	protein_coding	tensin_3	3243	3157	2442	8300	13.8888	13.2788	10.6391	31.8989
ENSG00000136231	1911.41	2500.44	-0.37968	0.0090237	0.045064	IGF2BP3	chr7	-	23349828	23510086	4250	protein_coding	insulin-like_growth_factor_2_mRNA_binding_protein_3	1948	1914	1819	2590	14.9678	14.4437	14.2181	17.8586
ENSG00000136275	1.33889	61.7868	-2.8566	2.6907e-08	5.3875e-07	C7orf69	chr7	+	47834889	47859445	675	protein_coding	chromosome_7_open_reading_frame_69	1	2	1	64	0.0483786	0.095028	0.0492148	2.77852
ENSG00000136279	3252.56	4674.56	-0.51325	0.00027333	0.0023317	DBNL	chr7	+	44084239	44109055	9618	protein_coding	drebrin-like	3303	3381	2986	4842	11.2145	11.2742	10.3135	14.7529
ENSG00000136378	1156.92	2063.1	-0.81006	3.2523e-06	4.4913e-05	ADAMTS7	chr15	-	79051545	79103773	5490	protein_coding	ADAM_metallopeptidase_with_thrombospondin_type_1_motif_7	1256	1194	988	2137	7.47092	6.97521	5.97838	11.4069
ENSG00000136379	2516.97	549.323	1.7713	7.8835e-06	9.9856e-05	ABHD17C	chr15	+	80972025	81047962	2435	protein_coding	abhydrolase_domain_containing_17C	3264	2020	2174	569	43.7732	26.6059	29.6592	6.84779
ENSG00000136383	480.398	766.543	-0.63999	0.0047782	0.027072	ALPK3	chr15	+	85359911	85416713	10917	protein_coding	alpha-kinase_3	576	465	385	794	1.72296	1.36608	1.17154	2.13135
ENSG00000136404	830.937	357.205	1.1562	2.5306e-07	4.3127e-06	TM6SF1	chr15	+	83776159	83813606	2074	protein_coding	transmembrane_6_superfamily_member_1	947	651	866	370	14.9107	10.0669	13.871	5.22793
ENSG00000136436	2082.45	1451.02	0.50899	0.0010287	0.0073747	CALCOCO2	chr17	+	46908350	46943884	3682	protein_coding	calcium_binding_and_coiled-coil_domain_2	2106	1920	2160	1503	18.6781	16.7241	19.4881	11.9622
ENSG00000136450	2116.6	3503.51	-0.71272	6.4743e-07	1.0286e-05	SRSF1	chr17	-	56080854	56084707	2983	protein_coding	serine/arginine-rich_splicing_factor_1	2148	2165	1979	3629	23.5146	23.2772	22.039	35.6509
ENSG00000136492	10.4282	85.9223	-2.1671	4.7603e-06	6.32e-05	BRIP1	chr17	-	59758627	59940882	6048	protein_coding	BRCA1_interacting_protein_C-terminal_helicase_1	11	11	9	89	0.0593934	0.0583319	0.0494345	0.431236
ENSG00000136527	1836.87	2680	-0.53322	0.00035414	0.0029327	TRA2B	chr3	-	185633694	185655924	4485	protein_coding	transformer_2_beta_homolog_(Drosophila)	1744	1994	1727	2776	12.6982	14.259	12.7917	18.1382
ENSG00000136542	811.657	2366.24	-1.2928	0.00078008	0.0057993	GALNT5	chr2	+	158114110	158170723	6171	protein_coding	UDP-N-acetyl-alpha-D-galactosamine:polypeptide_N-acetylgalactosaminyltransferase_5_(GalNAc-T5)	577	1059	786	2451	3.05336	5.50384	4.23123	11.6392
ENSG00000136574	2123.35	1477.09	0.51208	0.00069865	0.0052613	GATA4	chr8	+	11534468	11617511	3414	protein_coding	GATA_binding_protein_4	1930	2269	2119	1530	18.4608	21.3155	20.619	13.133
ENSG00000136603	917.635	1609.35	-0.77218	0.00043446	0.0034974	SKIL	chr3	+	170075466	170114623	7182	protein_coding	SKI-like_oncogene	1160	803	758	1667	5.27436	3.58588	3.50609	6.80185
ENSG00000136630	679.234	215.288	1.5518	4.6077e-10	1.1594e-08	HLX	chr1	+	221051699	221058401	3323	protein_coding	H2.0-like_homeobox	816	512	685	223	8.01894	4.94157	6.84793	1.96658
ENSG00000136689	45.4585	2.89626	2.1499	1.2594e-05	0.00015219	IL1RN	chr2	+	113864791	113891593	1922	protein_coding	interleukin_1_receptor_antagonist	56	48	31	3	0.951463	0.800964	0.535806	0.0457409
ENSG00000136732	734.176	396.787	0.85617	6.3713e-06	8.2442e-05	GYPC	chr2	+	127413509	127454246	1805	protein_coding	glycophorin_C_(Gerbich_blood_group)	769	702	710	411	13.9125	12.4734	13.0671	6.6727
ENSG00000136770	2974.79	1289.8	1.1818	1.2896e-16	6.5559e-15	DNAJC1	chr10	-	22045466	22292698	2106	protein_coding	DnaJ_(Hsp40)_homolog_subfamily_C_member_1	2785	3038	3024	1336	43.1841	46.2652	47.7005	18.5902
ENSG00000136783	529.755	953.834	-0.82102	6.6118e-06	8.5407e-05	NIPSNAP3A	chr9	+	107509969	107522403	1633	protein_coding	nipsnap_homolog_3A_(C._elegans)	500	522	553	988	9.99864	10.252	11.2496	17.73
ENSG00000136810	16356.6	6766.62	1.2542	1.0826e-23	9.6639e-22	TXN	chr9	-	113006091	113018920	869	protein_coding	thioredoxin	15606	16870	16167	7009	586.447	622.616	618.029	236.36
ENSG00000136811	791.474	1228.01	-0.61669	0.00020776	0.0018513	ODF2	chr9	+	131217465	131263239	3707	protein_coding	outer_dense_fiber_of_sperm_tails_2	758	829	767	1272	6.67734	7.17228	6.87341	10.0554
ENSG00000136826	354.699	1432.68	-1.9001	1.9011e-15	8.536e-14	KLF4	chr9	-	110247133	110252763	2813	protein_coding	Kruppel-like_factor_4_(gut)	244	437	377	1484	2.83255	4.98238	4.45216	15.4597
ENSG00000136830	24683.8	31512.2	-0.34701	0.0058069	0.031841	FAM129B	chr9	-	130267618	130341268	3957	protein_coding	family_with_sequence_similarity_129_member_B	24039	23956	25371	32641	198.384	194.166	212.996	241.732
ENSG00000136840	1168.63	829.295	0.48238	0.0027704	0.017028	ST6GALNAC4	chr9	-	130670165	130679317	1691	protein_coding	ST6_(alpha-N-acetyl-neuraminyl-23-beta-galactosyl-13)-N-acetylgalactosaminide_alpha-26-sialyltransferase_4	1113	1186	1176	859	21.4936	22.494	23.1027	14.8863
ENSG00000136842	15.2008	278.041	-3.5007	1.9543e-19	1.2799e-17	TMOD1	chr9	+	100263462	100364023	3259	protein_coding	tropomodulin_1	18	9	18	288	0.180362	0.0885693	0.183479	2.58967
ENSG00000136859	3652.07	1109.27	1.668	8.1077e-22	6.1722e-20	ANGPTL2	chr9	-	129849611	129885162	3707	protein_coding	angiopoietin-like_2	4192	3405	3244	1149	36.928	29.4591	29.0708	9.0831
ENSG00000136861	2420.16	1198.08	0.98696	3.0741e-09	7.0926e-08	CDK5RAP2	chr9	-	123151147	123342448	6235	protein_coding	CDK5_regulatory_subunit_associated_protein_2	2445	2677	2077	1241	12.8056	13.7701	11.0662	5.83273
ENSG00000136869	1154.75	6365.97	-2.3954	6.6459e-46	1.582e-43	TLR4	chr9	+	120466610	120479149	4844	protein_coding	toll-like_receptor_4	1041	1366	1032	6594	7.01784	9.04424	7.07742	39.8916
ENSG00000136925	294.771	451.816	-0.58602	0.0082242	0.041909	TSTD2	chr9	-	100362362	100395962	4320	protein_coding	thiosulfate_sulfurtransferase_(rhodanese)-like_domain_containing_2	264	308	305	468	1.99562	2.28661	2.34539	3.17467
ENSG00000136928	3682.22	223.012	3.057	3.0925e-13	1.0887e-11	GABBR2	chr9	-	101050391	101471479	5761	protein_coding	gamma-aminobutyric_acid_(GABA)_B_receptor_2	4162	2448	4300	231	23.5918	13.6282	24.7953	1.17504
ENSG00000136982	28.1257	91.7148	-1.3078	0.0030067	0.018256	DSCC1	chr8	-	120846216	120868250	2314	protein_coding	defective_in_sister_chromatid_cohesion_1_homolog_(S._cerevisiae)	20	40	24	95	0.282243	0.554398	0.344546	1.20309
ENSG00000137033	8906.14	3106.72	1.1942	0.0039811	0.023177	IL33	chr9	+	6215805	6257983	2641	protein_coding	interleukin_33	7532	12224	6813	3218	93.132	148.447	85.6977	35.7071
ENSG00000137076	20739.4	31222.6	-0.57947	2.5541e-05	0.00028521	TLN1	chr9	-	35696945	35732392	8823	protein_coding	talin_1	18240	21933	21542	32341	67.5096	79.7273	81.109	107.417
ENSG00000137124	694.383	1182.64	-0.74363	3.8583e-05	0.00041516	ALDH1B1	chr9	+	38392661	38398658	3066	protein_coding	aldehyde_dehydrogenase_1_family_member_B1	603	760	704	1225	6.42247	7.94999	7.62781	11.7085
ENSG00000137145	1582.09	1034.93	0.59797	0.00011961	0.0011396	DENND4C	chr9	+	19230433	19374139	7161	protein_coding	DENN/MADD_domain_containing_4C	1469	1601	1635	1072	6.69893	7.17039	7.58478	4.3869
ENSG00000137261	27.2662	2.89626	1.5606	0.0021366	0.013676	KIAA0319	chr6	-	24544332	24646383	6896	protein_coding	KIAA0319	31	28	22	3	0.146798	0.130223	0.10598	0.0127486
ENSG00000137266	4420.94	1530.19	1.5025	1.2514e-27	1.3699e-25	SLC22A23	chr6	-	3269196	3457256	6641	protein_coding	solute_carrier_family_22_member_23	4145	4482	4520	1585	20.3821	21.6453	22.6102	6.99411
ENSG00000137267	1038.5	3066.17	-1.496	5.7051e-13	1.949e-11	TUBB2A	chr6	-	3153903	3157760	1595	protein_coding	tubulin_beta_2A_class_IIa	771	1293	1033	3176	15.7852	25.9994	21.5149	58.3521
ENSG00000137285	60.1404	159.294	-1.2074	0.00083369	0.00615	TUBB2B	chr6	-	3224495	3231964	2020	protein_coding	tubulin_beta_2B_class_IIb	46	60	73	165	0.743641	0.952632	1.20052	2.3937
ENSG00000137309	30142.2	23635.4	0.34482	0.0097455	0.047935	HMGA1	chr6	+	34204650	34214008	2159	protein_coding	high_mobility_group_AT-hook_1	28563	28791	32239	24482	432.024	427.69	496.053	332.301
ENSG00000137310	47.7361	122.608	-1.1007	0.007168	0.037626	TCF19	chr6	+	31126319	31134936	3290	protein_coding	transcription_factor_19	56	59	27	127	0.555839	0.57515	0.272626	1.13121
ENSG00000137331	20981.9	14878.1	0.47928	0.0096323	0.047487	IER3	chr6	-	30710976	30712331	1350	protein_coding	immediate_early_response_3	23848	22540	15965	15411	576.866	535.483	392.857	334.529
ENSG00000137337	492.306	744.338	-0.57233	0.004551	0.025971	MDC1	chr6	-	30667584	30685666	7576	protein_coding	mediator_of_DNA-damage_checkpoint_1	430	565	471	771	1.85347	2.39185	2.06529	2.9823
ENSG00000137463	59.66	633.315	-3.1068	7.5403e-26	7.6406e-24	MGARP	chr4	-	140187317	140201492	1339	protein_coding	mitochondria-localized_glutamic_acid-rich_protein	39	74	65	656	0.951133	1.77246	1.61262	14.3569
ENSG00000137502	262.542	616.903	-1.176	5.4434e-08	1.0386e-06	RAB30	chr11	-	82684175	82782965	9929	protein_coding	RAB30_member_RAS_oncogene_family	268	249	263	639	0.881427	0.804302	0.879933	1.88596
ENSG00000137507	664.461	1134.37	-0.74388	9.9103e-05	0.0009626	LRRC32	chr11	-	76368568	76381791	4311	protein_coding	leucine_rich_repeat_containing_32	564	766	649	1175	4.27226	5.6987	5.0011	7.98724
ENSG00000137522	632.821	977.004	-0.60063	0.0034188	0.020402	RNF121	chr11	+	71639747	71708643	2625	protein_coding	ring_finger_protein_121	670	706	506	1012	8.33494	8.62583	6.40354	11.2976
ENSG00000137573	178.54	10943	-5.1048	7.823e-43	1.7003e-40	SULF1	chr8	+	70378859	70573150	5710	protein_coding	sulfatase_1	171	232	129	11335	0.977951	1.3031	0.750504	58.1731
ENSG00000137575	8009.86	5298.22	0.58593	1.2346e-05	0.00014964	SDCBP	chr8	+	59465483	59495419	3589	protein_coding	syndecan_binding_protein_(syntenin)	8295	7782	7722	5488	75.4745	69.5413	71.4752	44.8103
ENSG00000137700	307.356	191.153	0.64442	0.0077553	0.039913	SLC37A4	chr11	-	118894824	118901616	5862	processed_transcript	solute_carrier_family_37_(glucose-6-phosphate_transporter)_member_4	324	293	296	198	1.80491	1.60305	1.67743	0.98982
ENSG00000137727	16.794	59.856	-1.2677	0.0084906	0.042888	ARHGAP20	chr11	-	110447766	110583912	6189	protein_coding	Rho_GTPase_activating_protein_20	11	16	23	62	0.0580403	0.0829134	0.123454	0.293568
ENSG00000137767	680.816	267.421	1.2935	1.4297e-10	3.8702e-09	SQRDL	chr15	+	45923346	45983492	2003	protein_coding	sulfide_quinone_reductase-like_(yeast)	721	635	666	277	11.7547	10.1676	11.0457	4.05262
ENSG00000137801	136408	281456	-1.014	6.7078e-09	1.4772e-07	THBS1	chr15	+	39873280	39891667	7775	protein_coding	thrombospondin_1	137977	160467	107522	291538	579.513	661.928	459.405	1098.83
ENSG00000137804	51.2956	247.147	-1.9454	9.5668e-08	1.7454e-06	NUSAP1	chr15	+	41624892	41673248	2409	protein_coding	nucleolar_and_spindle_associated_protein_1	47	72	34	256	0.637115	0.958564	0.468858	3.11415
ENSG00000137807	78.9862	402.58	-2.1578	3.3005e-14	1.2958e-12	KIF23	chr15	+	69706585	69740764	3610	protein_coding	kinesin_family_member_23	70	82	83	417	0.63321	0.728504	0.763783	3.38505
ENSG00000137809	10210.3	14276.6	-0.47469	0.00061739	0.0047337	ITGA11	chr15	-	68594050	68724501	5013	protein_coding	integrin_alpha_11	10272	10924	9168	14788	66.9136	69.8891	60.7542	86.4467
ENSG00000137812	22.4395	170.879	-2.2983	9.7988e-08	1.7791e-06	CASC5	chr15	+	40886218	40956540	9573	protein_coding	cancer_susceptibility_candidate_5	21	35	11	177	0.0716355	0.117259	0.0381719	0.541829
ENSG00000137819	287.411	121.643	1.1333	7.8889e-05	0.00078443	PAQR5	chr15	+	69591286	69700119	5480	protein_coding	progestin_and_adipoQ_receptor_family_member_V	211	351	295	126	1.25736	2.05424	1.7883	0.673794
ENSG00000137825	44.1586	7.72335	1.5986	0.00085445	0.0062692	ITPKA	chr15	+	41785591	41795747	1822	protein_coding	inositol-trisphosphate_3-kinase_A	45	33	53	8	0.806531	0.580886	0.966333	0.12867
ENSG00000137831	1485.69	3757.41	-1.3101	1.2952e-18	7.6472e-17	UACA	chr15	-	70946893	71055932	6939	protein_coding	uveal_autoantigen_with_coiled-coil_domains_and_ankyrin_repeats	1340	1550	1530	3892	6.30616	7.16407	7.32477	16.4366
ENSG00000137834	854.809	1336.14	-0.61731	0.0028531	0.01745	SMAD6	chr15	+	66994566	67074338	2987	protein_coding	SMAD_family_member_6	951	935	655	1384	10.3969	10.0393	7.28459	13.5781
ENSG00000137842	282.164	163.156	0.7405	0.0029337	0.017873	TMEM62	chr15	+	43415477	43477344	2771	protein_coding	transmembrane_protein_62	282	295	262	169	3.3233	3.41437	3.14097	1.78726
ENSG00000137868	11.0407	89.784	-2.1263	8.6288e-06	0.00010865	STRA6	chr15	-	74471807	74504608	2887	protein_coding	stimulated_by_retinoic_acid_6	8	17	8	93	0.0904899	0.188855	0.0920539	0.944002
ENSG00000137872	192.27	65.6485	1.3929	5.5335e-06	7.2224e-05	SEMA6D	chr15	+	47476298	48066420	6099	protein_coding	sema_domain_transmembrane_domain_(TM)_and_cytoplasmic_domain_(semaphorin)_6D	213	185	173	68	1.14045	0.972833	0.942294	0.326729
ENSG00000137876	3815.1	2023.52	0.89732	1.8057e-10	4.8271e-09	RSL24D1	chr15	-	55473004	55489265	2015	protein_coding	ribosomal_L24_domain_containing_1	3824	3632	3880	2096	61.9726	57.8091	63.967	30.4827
ENSG00000137941	431.397	797.436	-0.85156	2.0019e-05	0.00023004	TTLL7	chr1	-	84330711	84464833	8452	protein_coding	tubulin_tyrosine_ligase-like_family_member_7	372	463	449	826	1.43728	1.7569	1.76476	2.8639
ENSG00000137942	535.049	774.266	-0.51538	0.0054437	0.030214	FNBP1L	chr1	+	93913688	94020218	5341	protein_coding	formin_binding_protein_1-like	547	526	517	802	3.34443	3.15856	3.21564	4.40036
ENSG00000137959	24.6298	111.023	-1.6328	0.00030834	0.0025978	IFI44L	chr1	+	79085607	79108484	5152	protein_coding	interferon-induced_protein_44-like	22	13	38	115	0.139445	0.0809269	0.245023	0.654122
ENSG00000137962	4169.67	11764.6	-1.4713	1.1281e-28	1.2817e-26	ARHGAP29	chr1	-	94614544	94740624	8480	protein_coding	Rho_GTPase_activating_protein_29	4131	3999	4261	12186	15.908	15.1245	16.6922	42.1116
ENSG00000137965	130.002	471.124	-1.7339	2.083e-11	6.0895e-10	IFI44	chr1	+	79115481	79129763	1687	protein_coding	interferon-induced_protein_44	142	120	124	488	2.74872	2.28135	2.44178	8.47699
ENSG00000138002	634.832	890.116	-0.47279	0.0074041	0.038542	IFT172	chr2	-	27667238	27712656	5565	protein_coding	intraflagellar_transport_172_homolog_(Chlamydomonas)	598	652	638	922	3.50908	3.75758	3.80851	4.85515
ENSG00000138029	4328.24	2223.36	0.94409	2.8656e-12	9.1242e-11	HADHB	chr2	+	26466038	26513336	2883	protein_coding	hydroxyacyl-CoA_dehydrogenase/3-ketoacyl-CoA_thiolase/enoyl-CoA_hydratase_(trifunctional_protein)_beta_subunit	4328	4354	4184	2303	49.023	48.4361	48.211	23.4092
ENSG00000138061	6212.77	2888.53	1.0806	6.9673e-13	2.3587e-11	CYP1B1	chr2	-	38294116	38337044	5247	protein_coding	cytochrome_P450_family_1_subfamily_B_polypeptide_1	5931	6994	5564	2992	36.9125	42.7504	35.227	16.7104
ENSG00000138071	10200.5	13820.9	-0.43071	0.0012536	0.0087324	ACTR2	chr2	+	65454887	65498387	3861	protein_coding	ARP2_actin-related_protein_2_homolog_(yeast)	9281	10340	10718	14316	78.4968	85.8907	92.2175	108.657
ENSG00000138074	678.171	427.681	0.63979	0.0011566	0.0081436	SLC5A6	chr2	-	27422455	27435826	3231	protein_coding	solute_carrier_family_5_(sodium-dependent_vitamin_transporter)_member_6	587	707	724	443	5.93278	7.01791	7.4439	4.01794
ENSG00000138080	15908.2	32062.5	-0.98174	1.4377e-08	3.0071e-07	EMILIN1	chr2	+	27301435	27309271	3938	protein_coding	elastin_microfibril_interfacer_1	17773	16877	12626	33211	147.381	137.45	106.51	247.14
ENSG00000138085	1691.77	1098.65	0.60821	9.0302e-05	0.00088456	ATRAID	chr2	+	27434895	27440046	1240	protein_coding	all-trans_retinoic_acid-induced_differentiation_factor	1724	1731	1574	1138	45.4018	44.7714	42.1679	26.8941
ENSG00000138092	106.663	256.801	-1.1565	7.9401e-05	0.00078859	CENPO	chr2	+	25016005	25045245	4386	protein_coding	centromere_protein_O	101	100	116	266	0.751986	0.731234	0.878595	1.77726
ENSG00000138107	4250.29	5865.89	-0.45711	0.00049169	0.0038891	ACTR1A	chr10	-	104238986	104262482	3519	protein_coding	ARP1_actin-related_protein_1_homolog_A_centractin_alpha_(yeast)	4186	4349	4102	6076	38.8452	39.6365	38.7236	50.5982
ENSG00000138119	6023.39	14628	-1.2494	2.4021e-15	1.069e-13	MYOF	chr10	-	95066186	95242074	6842	protein_coding	myoferlin	4967	6477	6488	15152	23.7065	30.361	31.5012	64.8969
ENSG00000138160	103.731	380.375	-1.7268	6.9892e-10	1.7268e-08	KIF11	chr10	+	94353043	94415150	4858	protein_coding	kinesin_family_member_11	116	98	94	394	0.779754	0.646984	0.642791	2.37671
ENSG00000138166	3295.66	949.007	1.74	1.3847e-22	1.1286e-20	DUSP5	chr10	+	112257596	112271302	2557	protein_coding	dual_specificity_phosphatase_5	3280	2775	3730	983	41.889	34.8063	48.4593	11.2657
ENSG00000138172	639.989	1054.24	-0.69902	5.8242e-05	0.00059983	CALHM2	chr10	-	105206543	105212660	2026	protein_coding	calcium_homeostasis_modulator_2	644	628	630	1092	10.3801	9.94135	10.33	15.795
ENSG00000138180	32.7975	337.897	-2.9069	4.9922e-16	2.4056e-14	CEP55	chr10	+	95256389	95288849	2638	protein_coding	centrosomal_protein_55kDa	21	47	30	350	0.259957	0.571411	0.377786	3.88803
ENSG00000138182	92.2738	276.11	-1.4381	1.3955e-06	2.1012e-05	KIF20B	chr10	+	91461367	91534700	6520	protein_coding	kinesin_family_member_20B	98	84	92	286	0.490835	0.413197	0.468748	1.28545
ENSG00000138193	53.709	157.363	-1.3274	0.00027642	0.0023554	PLCE1	chr10	+	95753746	96088149	7992	protein_coding	phospholipase_C_epsilon_1	41	60	59	163	0.167527	0.24078	0.245242	0.59768
ENSG00000138279	2077.89	2990.87	-0.51536	0.00025743	0.0022125	ANXA7	chr10	-	75135203	75173834	2174	protein_coding	annexin_A7	1978	2164	2038	3098	29.7114	31.9244	31.1418	41.7598
ENSG00000138293	5363.62	4183.16	0.35224	0.0094961	0.04697	NCOA4	chr10	+	51565108	51590734	3735	protein_coding	nuclear_receptor_coactivator_4	5393	5566	4988	4333	47.1516	47.7945	44.3644	33.9966
ENSG00000138311	82.7276	273.214	-1.5491	7.6859e-07	1.2019e-05	ZNF365	chr10	+	64133951	64431771	4173	protein_coding	zinc_finger_protein_365	89	92	65	283	0.696464	0.707074	0.517445	1.98735
ENSG00000138356	1142.18	572.493	0.95006	1.0803e-05	0.0001328	AOX1	chr2	+	201450591	201541787	5070	protein_coding	aldehyde_oxidase_1	965	1002	1428	593	6.21551	6.33848	9.35663	3.42755
ENSG00000138411	211.675	1094.79	-2.227	2.8582e-19	1.8476e-17	HECW2	chr2	-	197063977	197458416	6926	protein_coding	HECT_C2_and_WW_domain_containing_E3_ubiquitin_protein_ligase_2	267	200	161	1134	1.25888	0.926132	0.772223	4.79808
ENSG00000138413	2190.83	4503.68	-1.0176	6.5874e-12	2.0203e-10	IDH1	chr2	-	209100951	209130798	2441	protein_coding	isocitrate_dehydrogenase_1_(NADP+)_soluble	2181	2360	1975	4665	29.1773	31.0077	26.8781	56.0042
ENSG00000138463	762.288	341.758	1.1106	3.5023e-08	6.902e-07	DIRC2	chr3	+	122513642	122599986	3596	protein_coding	disrupted_in_renal_carcinoma_2	840	692	731	354	7.62811	6.1718	6.753	2.88483
ENSG00000138495	1069.51	673.862	0.64765	0.00014336	0.0013337	COX17	chr3	-	119373360	119396301	684	protein_coding	cytochrome_c_oxidase_assembly_homolog_17_(yeast)	1008	1156	1018	698	48.124	54.2035	49.4414	29.9045
ENSG00000138594	1975.37	2594.08	-0.38477	0.0094726	0.0469	TMOD3	chr15	+	52121825	52239492	4668	protein_coding	tropomodulin_3_(ubiquitous)	1843	1934	2096	2687	12.8929	13.2877	14.9162	16.8684
ENSG00000138613	1033.39	619.799	0.71735	1.8201e-05	0.00021144	APH1B	chr15	+	63568217	63601325	4189	protein_coding	anterior_pharynx_defective_1_homolog_B_(C._elegans)	1017	1035	1020	642	7.92807	7.9242	8.08889	4.49119
ENSG00000138642	91.2918	196.945	-0.98822	0.0021723	0.013881	HERC6	chr4	+	89299891	89364263	3781	protein_coding	HECT_and_RLD_domain_containing_E3_ubiquitin_protein_ligase_family_member_6	79	111	82	204	0.682303	0.941546	0.720454	1.5811
ENSG00000138650	1529.5	12862.3	-2.9728	3.4909e-59	1.3424e-56	PCDH10	chr4	+	134070470	134129356	5366	protein_coding	protocadherin_10	1733	1625	1187	13323	10.5464	9.71243	7.34851	72.7593
ENSG00000138660	932.814	529.05	0.79224	1.0133e-05	0.00012548	AP1AR	chr4	+	113152893	113191203	2902	protein_coding	adaptor-related_protein_complex_1_associated_regulatory_protein	985	894	892	548	11.084	9.88019	10.211	5.53376
ENSG00000138674	6716.66	10191.9	-0.59153	7.4889e-06	9.5341e-05	SEC31A	chr4	-	83739814	83822319	4278	protein_coding	SEC31_homolog_A_(S._cerevisiae)	6193	6820	6963	10557	47.2735	51.1292	54.0698	72.3164
ENSG00000138678	880.663	86.8877	3.1663	5.5853e-45	1.3088e-42	AGPAT9	chr4	+	84457067	84527028	2631	protein_coding	1-acylglycerol-3-phosphate_O-acyltransferase_9	838	815	964	90	10.4011	9.93487	12.1718	1.00244
ENSG00000138685	10353.4	6002.97	0.76274	1.3564e-05	0.00016248	FGF2	chr4	+	123747863	123819391	6775	protein_coding	fibroblast_growth_factor_2_(basic)	8834	12744	9275	6218	42.58	60.3284	45.4783	26.8954
ENSG00000138735	269.357	1105.4	-1.956	3.5733e-22	2.8505e-20	PDE5A	chr4	-	120415550	120550146	7154	protein_coding	phosphodiesterase_5A_cGMP-specific	243	265	293	1145	1.10921	1.18802	1.36056	4.69022
ENSG00000138759	1811.06	790.678	1.1647	8.6762e-13	2.9109e-11	FRAS1	chr4	+	78978724	79465423	12479	protein_coding	Fraser_syndrome_1	1678	1742	1964	819	4.39106	4.47707	5.2283	1.92327
ENSG00000138767	1343.13	601.456	1.1209	8.7933e-10	2.1583e-08	CNOT6L	chr4	-	78634541	78740769	8843	protein_coding	CCR4-NOT_transcription_complex_subunit_6-like	1328	1177	1484	623	4.90406	4.26876	5.57485	2.06455
ENSG00000138771	76.7223	356.24	-2.0251	3.5765e-12	1.1244e-10	SHROOM3	chr4	+	77356253	77704406	11020	protein_coding	shroom_family_member_3	75	73	80	369	0.222247	0.212455	0.241161	0.981254
ENSG00000138772	1455.63	534.842	1.4006	1.7396e-15	7.8582e-14	ANXA3	chr4	+	79472673	79531597	2924	protein_coding	annexin_A3	1274	1463	1593	554	14.2282	16.0469	18.0983	5.55225
ENSG00000138778	64.4866	211.427	-1.502	1.1047e-05	0.00013513	CENPE	chr4	-	104026963	104119566	8612	protein_coding	centromere_protein_E_312kDa	49	67	76	219	0.185801	0.249515	0.293163	0.745207
ENSG00000138792	117.742	7.72335	2.9237	3.1991e-12	1.0143e-10	ENPEP	chr4	+	111286889	111486441	6943	protein_coding	glutamyl_aminopeptidase_(aminopeptidase_A)	104	108	138	8	0.489151	0.498887	0.660284	0.033766
ENSG00000138801	2272.96	3404.07	-0.57146	5.2796e-05	0.00055138	PAPSS1	chr4	-	108511433	108641608	2731	protein_coding	3'-phosphoadenosine_5'-phosphosulfate_synthase_1	2211	2396	2153	3526	26.4377	28.1378	26.1892	37.8353
ENSG00000138829	589.319	882.393	-0.55688	0.0082765	0.042104	FBN2	chr5	-	127593601	127994878	11132	protein_coding	fibrillin_2	506	538	708	914	1.48434	1.55001	2.1128	2.40608
ENSG00000139116	179.864	308.934	-0.72141	0.007973	0.040865	KIF21A	chr12	-	39687030	39837192	6643	protein_coding	kinesin_family_member_21A	146	216	174	320	0.717705	1.04283	0.87013	1.41164
ENSG00000139117	794.64	548.358	0.51625	0.0063093	0.033963	CPNE8	chr12	-	39040624	39301232	3489	protein_coding	copine_VIII	807	712	841	568	7.55318	6.54492	8.00745	4.77072
ENSG00000139132	175.932	320.519	-0.80785	0.0016972	0.011277	FGD4	chr12	+	32552463	32798984	8242	protein_coding	FYVE_RhoGEF_and_PH_domain_containing_4	182	183	158	332	0.721101	0.712105	0.63683	1.18044
ENSG00000139146	1441.52	1044.58	0.45255	0.0058027	0.03183	FAM60A	chr12	-	31433518	31479992	3163	protein_coding	family_with_sequence_similarity_60_member_A	1285	1465	1538	1082	13.2666	14.8547	16.1531	10.0246
ENSG00000139173	80.2763	167.983	-0.93586	0.0056514	0.03116	TMEM117	chr12	+	44229770	44783545	2758	protein_coding	transmembrane_protein_117	78	96	65	174	0.923544	1.11635	0.782922	1.84881
ENSG00000139174	76.5776	162.19	-0.94768	0.0055988	0.030961	PRICKLE1	chr12	-	42852140	42984157	4253	protein_coding	prickle_homolog_1_(Drosophila)	60	81	87	168	0.460694	0.610822	0.679553	1.15758
ENSG00000139209	6.05002	42.4784	-1.6243	0.0015045	0.010214	SLC38A4	chr12	-	47158546	47226191	3789	protein_coding	solute_carrier_family_38_member_4	5	6	7	44	0.0430926	0.0507869	0.0613723	0.340302
ENSG00000139211	2583.1	6556.16	-1.1632	0.0010396	0.0074288	AMIGO2	chr12	-	47469490	47473734	3763	protein_coding	adhesion_molecule_with_Ig-like_domain_2	2991	2847	1839	6791	25.9561	24.2649	16.2348	52.8855
ENSG00000139263	289.583	797.436	-1.3858	1.2786e-09	3.0631e-08	LRIG3	chr12	-	59265931	59314303	4070	protein_coding	leucine-rich_repeats_and_immunoglobulin-like_domains_3	236	350	277	826	1.89354	2.75803	2.26092	5.94734
ENSG00000139266	483.892	288.66	0.7063	0.0019158	0.012584	MARCH9	chr12	+	58148881	58154190	2982	protein_coding	membrane-associated_ring_finger_(C3HC4)_9	555	432	449	299	6.07774	4.64624	5.00193	2.93833
ENSG00000139289	19841.2	6174.82	1.6502	1.9876e-30	2.5261e-28	PHLDA1	chr12	-	76419227	76427712	8069	protein_coding	pleckstrin_homology-like_domain_family_A_member_1	17210	20554	21273	6396	69.6495	81.6962	87.5807	23.2287
ENSG00000139304	2.69256	34.7551	-1.7671	0.00055308	0.0043066	PTPRQ	chr12	+	80799774	81074013	7201	protein_coding	protein_tyrosine_phosphatase_receptor_type_Q	2	2	4	36	0.00906973	0.00890764	0.018453	0.146503
ENSG00000139318	7731.67	4486.3	0.76484	2.9203e-06	4.074e-05	DUSP6	chr12	-	89741009	89747048	4400	protein_coding	dual_specificity_phosphatase_6	6690	9164	7177	4647	49.6513	66.7971	54.1863	30.9497
ENSG00000139323	562.637	383.271	0.53257	0.0068485	0.036369	POC1B	chr12	-	89813495	89919801	5840	protein_coding	POC1_centriolar_protein_homolog_B_(Chlamydomonas)	578	556	538	397	3.23201	3.05342	3.06033	1.99212
ENSG00000139350	652.421	901.701	-0.45278	0.010041	0.04916	NEDD1	chr12	+	97301001	97347129	3620	protein_coding	neural_precursor_cell_expressed_developmentally_down-regulated_1	616	657	667	934	5.55686	5.82079	6.12092	7.56093
ENSG00000139364	7270.81	1107.34	2.6607	5.8421e-77	3.2449e-74	TMEM132B	chr12	+	125671382	126146917	10906	protein_coding	transmembrane_protein_132B	7037	6860	7710	1147	21.0707	20.1736	23.4849	3.08202
ENSG00000139428	294.864	1149.81	-1.8616	4.7086e-16	2.2853e-14	MMAB	chr12	-	109993255	110011679	2725	protein_coding	methylmalonic_aciduria_(cobalamin_deficiency)_cblB_type	290	361	227	1191	3.47527	4.2488	2.76731	12.808
ENSG00000139567	3588.97	2080.48	0.75963	4.7247e-05	0.00049829	ACVRL1	chr12	+	52300692	52317145	4121	protein_coding	activin_A_receptor_type_II-like_1	4251	3006	3387	2155	33.6857	23.3944	27.3031	15.3243
ENSG00000139629	2711.61	1852.64	0.53884	0.0001493	0.0013813	GALNT6	chr12	-	51745031	51786651	5207	protein_coding	UDP-N-acetyl-alpha-D-galactosamine:polypeptide_N-acetylgalactosaminyltransferase_6_(GalNAc-T6)	2600	2667	2794	1919	16.3058	16.4271	17.8253	10.8
ENSG00000139644	23167	16088.7	0.518	3.8887e-05	0.00041745	TMBIM6	chr12	+	50101508	50158717	3254	protein_coding	transmembrane_BAX_inhibitor_motif_containing_6	23473	22693	22681	16665	235.564	223.666	231.549	150.081
ENSG00000139651	988.297	697.998	0.48622	0.0062862	0.033863	ZNF740	chr12	+	53574484	53584596	4249	protein_coding	zinc_finger_protein_740	889	973	1077	723	6.83238	7.34432	8.42031	4.98642
ENSG00000139668	1030.14	727.926	0.48462	0.0080316	0.041137	WDFY2	chr13	+	52158644	52336171	3649	protein_coding	WD_repeat_and_FYVE_domain_containing_2	898	1018	1148	754	8.03636	8.94745	10.4512	6.05528
ENSG00000139734	136.781	770.404	-1.7067	0.00046521	0.003713	DIAPH3	chr13	-	60239717	60738121	4804	protein_coding	diaphanous_homolog_3_(Drosophila)	96	216	97	798	0.652567	1.44204	0.670761	4.86785
ENSG00000139793	973.042	1834.3	-0.88965	1.1095e-07	1.9951e-06	MBNL2	chr13	+	97873688	98046374	4669	protein_coding	muscleblind-like_splicing_regulator_2	847	1044	1005	1900	5.92402	7.17137	7.15058	11.9252
ENSG00000139926	5657.74	10850.3	-0.92219	2.4797e-11	7.1654e-10	FRMD6	chr14	+	51955818	52197445	5123	protein_coding	FERM_domain_containing_6	5201	6204	5432	11239	33.1528	38.8394	35.2237	64.2895
ENSG00000139946	561.743	277.075	0.97431	3.7766e-06	5.1396e-05	PELI2	chr14	+	56584532	56768244	5909	protein_coding	pellino_E3_ubiquitin_protein_ligase_family_member_2	598	510	560	287	3.30479	2.7681	3.14828	1.42333
ENSG00000139971	86.8435	251.009	-1.3608	2.9904e-05	0.00033146	C14orf37	chr14	-	58466453	58764857	6495	protein_coding	chromosome_14_open_reading_frame_37	62	107	90	260	0.311724	0.52836	0.460323	1.17309
ENSG00000140092	1002.36	2578.63	-1.3239	1.8868e-14	7.6098e-13	FBLN5	chr14	-	92335756	92414331	2423	protein_coding	fibulin_5	1100	1012	866	2671	14.8251	13.3953	11.8731	32.3041
ENSG00000140105	3081.86	5418.9	-0.79656	1.0621e-07	1.9191e-06	WARS	chr14	-	100800125	100843142	3092	protein_coding	tryptophanyl-tRNA_synthetase	2704	3125	3339	5613	28.5578	32.4142	35.8737	53.1976
ENSG00000140181	1686.4	2557.39	-0.58722	0.00012156	0.0011546	HERC2P2	chr15	-	23282281	23378228	5970	pseudogene	hect_domain_and_RLD_2_pseudogene_2	1582	1619	1812	2649	8.65345	8.69757	10.0828	13.003
ENSG00000140262	1789.37	2549.67	-0.49993	0.0008211	0.006072	TCF12	chr15	+	57210821	57591479	6061	protein_coding	transcription_factor_12	1817	1683	1816	2641	9.78966	8.90564	9.95338	12.7691
ENSG00000140285	3402.69	381.34	3.0427	2.3453e-57	7.9939e-55	FGF7	chr15	+	49715293	49780972	5467	protein_coding	fibroblast_growth_factor_7	3307	4045	2778	395	19.7534	23.7298	16.8804	2.11731
ENSG00000140297	44.9205	8.68877	1.4998	0.0018436	0.012153	GCNT3	chr15	+	59887074	59932438	3034	protein_coding	glucosaminyl_(N-acetyl)_transferase_3_mucin_type	63	35	35	9	0.678082	0.36998	0.383223	0.0869288
ENSG00000140395	577.284	837.984	-0.51723	0.0083805	0.042489	WDR61	chr15	-	78570177	78592136	3629	protein_coding	WD_repeat_domain_61	559	657	502	868	5.03016	5.80636	4.59532	7.00922
ENSG00000140416	8135.29	43435.2	-2.3551	1.9434e-47	5.025e-45	TPM1	chr15	+	63334831	63364114	2855	protein_coding	tropomyosin_1_(alpha)	8711	8823	6653	44991	99.6366	99.1141	77.4124	461.803
ENSG00000140450	1176.39	1591.01	-0.4244	0.0088111	0.044357	ARRDC4	chr15	+	98462784	98517068	4072	protein_coding	arrestin_domain_containing_4	1063	1283	1155	1648	8.52477	10.1052	9.42266	11.86
ENSG00000140455	495.607	285.764	0.75929	0.00031787	0.0026676	USP3	chr15	+	63796793	63886839	5499	protein_coding	ubiquitin_specific_peptidase_3	448	497	529	296	2.66043	2.89866	3.19574	1.57741
ENSG00000140464	1692.5	2400.03	-0.49382	0.0006198	0.0047473	PML	chr15	+	74287014	74340153	5393	protein_coding	promyelocytic_leukemia	1673	1684	1674	2486	10.1303	10.0147	10.3116	13.5085
ENSG00000140465	731.02	77.2335	3.0699	9.1049e-42	1.8452e-39	CYP1A1	chr15	-	75011883	75017951	2685	protein_coding	cytochrome_P450_family_1_subfamily_A_polypeptide_1	726	731	716	80	8.82977	8.73169	8.85866	0.873137
ENSG00000140470	44.0968	107.162	-1.0529	0.0081528	0.041616	ADAMTS17	chr15	-	100511794	100882210	6207	protein_coding	ADAM_metallopeptidase_with_thrombospondin_type_1_motif_17	51	46	34	111	0.268315	0.237685	0.181969	0.524056
ENSG00000140519	29.5841	1.93084	1.8105	0.00035837	0.0029563	RHCG	chr15	-	89998680	90039844	1982	protein_coding	Rh_family_C_glycoprotein	29	32	27	2	0.477806	0.517811	0.452542	0.0295708
ENSG00000140538	5.32196	104.265	-2.8065	1.4363e-08	3.0071e-07	NTRK3	chr15	-	88402982	88799999	19984	protein_coding	neurotrophic_tyrosine_kinase_receptor_type_3	2	11	3	108	0.00326817	0.0176537	0.00498698	0.158372
ENSG00000140564	11073.8	15265.2	-0.45426	0.0012696	0.008817	FURIN	chr15	+	91411822	91426688	4244	protein_coding	furin_(paired_basic_amino_acid_cleaving_enzyme)	11813	11047	10043	15812	90.8954	83.4823	78.6117	109.181
ENSG00000140575	10097.3	12916.3	-0.34945	0.0072681	0.037953	IQGAP1	chr15	+	90931450	91045475	7233	protein_coding	IQ_motif_containing_GTPase_activating_protein_1	9519	9941	10560	13379	42.9764	44.0795	48.5003	54.2053
ENSG00000140678	97.826	23.1701	1.6368	6.3101e-05	0.0006442	ITGAX	chr16	+	31366455	31394318	4703	protein_coding	integrin_alpha_X_(complement_component_3_receptor_4_subunit)	130	87	73	24	0.902663	0.593293	0.515641	0.149545
ENSG00000140682	2381.12	3394.41	-0.50103	0.00061056	0.0046884	TGFB1I1	chr16	+	31482906	31489281	4973	protein_coding	transforming_growth_factor_beta_1_induced_transcript_1	2348	2230	2497	3516	15.4183	14.3817	16.6801	20.7189
ENSG00000140873	2531.47	1321.66	0.90391	2.1515e-06	3.0955e-05	ADAMTS18	chr16	-	77281710	77469011	5913	protein_coding	ADAM_metallopeptidase_with_thrombospondin_type_1_motif_18	3032	2296	2183	1369	16.7447	12.4534	12.2644	6.78473
ENSG00000140931	1157.16	1795.68	-0.61333	0.00081732	0.006047	CMTM3	chr16	+	66637777	66647795	2330	protein_coding	CKLF-like_MARVEL_transmembrane_domain_containing_3	1321	1120	995	1860	18.5142	15.4166	14.1862	23.3934
ENSG00000140937	4304.42	17895	-1.5406	0.00070249	0.0052835	CDH11	chr16	-	64977656	65160015	6874	protein_coding	cadherin_11_type_2_OB-cadherin_(osteoblast)	3731	6158	2956	18536	17.7245	28.7313	14.2855	79.0212
ENSG00000140961	839.917	442.162	0.89559	8.5074e-07	1.3153e-05	OSGIN1	chr16	+	83981887	83999937	2391	protein_coding	oxidative_stress_induced_growth_inhibitor_1	792	821	884	458	10.8169	11.0126	12.2821	5.61336
ENSG00000141034	642.423	385.202	0.70877	0.00038333	0.003138	GID4	chr17	+	17942606	17971718	4237	protein_coding	GID_complex_subunit_4_VID24_homolog_(S._cerevisiae)	613	594	702	399	4.72454	4.49628	5.50399	2.75963
ENSG00000141127	448.319	700.894	-0.61768	0.0026405	0.016398	PRPSAP2	chr17	+	18743398	18834581	1910	protein_coding	phosphoribosyl_pyrophosphate_synthetase-associated_protein_2	393	515	427	726	6.71918	8.64767	7.42666	11.1388
ENSG00000141367	11734.8	15603.1	-0.40488	0.0012008	0.0083995	CLTC	chr17	+	57697219	57773671	7760	protein_coding	clathrin_heavy_chain_(Hc)	11337	12161	11399	16162	47.7083	50.2612	48.7982	61.0338
ENSG00000141384	183.407	68.5447	1.2443	0.00019905	0.0017847	TAF4B	chr18	+	23805900	23971649	5260	protein_coding	TAF4b_RNA_polymerase_II_TATA_box_binding_protein_(TBP)-associated_factor_105kDa	131	181	234	71	0.813285	1.10362	1.47785	0.395557
ENSG00000141401	409.737	193.084	1.0266	9.1503e-06	0.00011474	IMPA2	chr18	+	11981024	12030876	1616	protein_coding	inositol(myo)-1(or_4)-monophosphatase_2	445	395	377	200	8.9924	7.83937	7.74995	3.62682
ENSG00000141424	4481.61	2626.9	0.75421	3.6438e-07	6.0117e-06	SLC39A6	chr18	-	33688495	33709348	3543	protein_coding	solute_carrier_family_39_(zinc_transporter)_member_6	4617	4070	4623	2721	42.5545	36.8425	43.3463	22.5058
ENSG00000141425	2166.2	1642.18	0.39148	0.0069068	0.036614	RPRD1A	chr18	-	33564350	33647539	4438	protein_coding	regulation_of_nuclear_pre-mRNA_domain_containing_1A	2042	2257	2144	1701	15.0254	16.3106	16.0486	11.2319
ENSG00000141458	5338.22	3763.2	0.49112	0.0027858	0.017115	NPC1	chr18	-	21086307	21166862	5157	protein_coding	Niemann-Pick_disease_type_C1	5850	4569	5423	3898	37.0438	28.4151	34.9335	22.1504
ENSG00000141469	18.2071	1166.23	-5.4926	4.7039e-82	3.5272e-79	SLC14A1	chr18	+	43304092	43332485	3971	protein_coding	solute_carrier_family_14_(urea_transporter)_member_1_(Kidd_blood_group)	25	18	11	1208	0.205588	0.145378	0.0920221	8.91464
ENSG00000141480	291.588	155.432	0.85131	0.0005697	0.0044246	ARRB2	chr17	+	4613784	4624794	1895	protein_coding	arrestin_beta_2	276	292	299	161	4.75617	4.94196	5.24157	2.48974
ENSG00000141504	1340.85	925.837	0.51677	0.0046018	0.026241	SAT2	chr17	-	7529552	7531194	1563	protein_coding	spermidine/spermine_N1-acetyltransferase_family_member_2	1517	1221	1242	959	31.6945	25.0543	26.3974	17.9803
ENSG00000141510	992.163	1727.13	-0.77811	3.136e-06	4.3507e-05	TP53	chr17	-	7565097	7590856	2653	protein_coding	tumor_protein_p53	990	1075	886	1789	12.1858	12.9956	11.0942	19.761
ENSG00000141524	223.516	92.6802	1.1258	0.00048039	0.0038139	TMC6	chr17	-	76106539	76128488	5268	protein_coding	transmembrane_channel-like_6	294	169	199	96	1.82246	1.02888	1.25489	0.534026
ENSG00000141574	578.197	43.4439	3.4494	9.0291e-39	1.612e-36	SECTM1	chr17	-	80278900	80291950	2235	protein_coding	secreted_and_transmembrane_1	561	535	622	45	8.19676	7.67718	9.24511	0.590027
ENSG00000141655	176.235	59.856	1.3962	6.5283e-06	8.4401e-05	TNFRSF11A	chr18	+	59992520	60058516	8138	protein_coding	tumor_necrosis_factor_receptor_superfamily_member_11a_NFKB_activator	176	183	165	62	0.70624	0.721205	0.673543	0.22326
ENSG00000141664	702.176	404.511	0.76853	3.7057e-05	0.00040097	ZCCHC2	chr18	+	60190240	60254942	5959	protein_coding	zinc_finger_CCHC_domain_containing_2	687	728	673	419	3.76479	3.91817	3.75181	2.06052
ENSG00000141682	711.763	427.681	0.70975	0.00014055	0.0013125	PMAIP1	chr18	+	57567180	57571538	1948	protein_coding	phorbol-12-myristate-13-acetate-induced_protein_1	676	699	741	443	11.3322	11.5084	12.6365	6.66426
ENSG00000141696	3829.04	5868.78	-0.60315	4.3501e-05	0.00046301	LEPREL4	chr17	-	39958199	39968856	2791	protein_coding	leprecan-like_4	3910	4092	3384	6079	45.7482	47.022	40.2782	63.8277
ENSG00000141736	1942.24	3103.82	-0.66058	2.0618e-05	0.00023603	ERBB2	chr17	+	37844167	37886679	4930	protein_coding	v-erb-b2_erythroblastic_leukemia_viral_oncogene_homolog_2_neuro/glioblastoma_derived_oncogene_homolog_(avian)	1940	2114	1723	3215	12.8503	13.7526	11.6101	19.1105
ENSG00000141753	95817.8	39121.7	1.2678	1.444e-19	9.5401e-18	IGFBP4	chr17	+	38599702	38613983	2200	protein_coding	insulin-like_growth_factor_binding_protein_4	98722	101627	84542	40523	1465.37	1481.53	1276.58	539.779
ENSG00000141934	706.803	310.865	1.1141	4.2367e-06	5.6882e-05	PPAP2C	chr19	-	281043	291393	1262	protein_coding	phosphatidic_acid_phosphatase_type_2C	892	625	579	322	23.0814	15.8835	15.2412	7.4771
ENSG00000142156	70097.3	121346	-0.77906	1.5968e-09	3.7654e-08	COL6A1	chr21	+	47401651	47424964	4238	protein_coding	collagen_type_VI_alpha_1	72895	68062	67311	125693	561.686	515.073	527.624	869.135
ENSG00000142166	2788.64	2116.2	0.39027	0.0061083	0.033169	IFNAR1	chr21	+	34696734	34732168	6139	protein_coding	interferon_(alpha_beta_and_omega)_receptor_1	2854	2745	2688	2192	15.1815	14.3407	14.5456	10.4636
ENSG00000142173	78348.6	115770	-0.5528	7.1405e-05	0.00071772	COL6A2	chr21	+	47518011	47552763	3461	protein_coding	collagen_type_VI_alpha_2	84524	74423	73749	119917	797.509	689.653	707.87	1015.35
ENSG00000142178	564.842	385.202	0.5306	0.0075496	0.039163	SIK1	chr21	-	44834395	44847008	4712	protein_coding	salt-inducible_kinase_1	588	539	551	399	4.07501	3.66867	3.88459	2.48144
ENSG00000142188	553.952	994.381	-0.81753	5.6772e-06	7.3907e-05	TMEM50B	chr21	-	34804792	34852318	3062	protein_coding	transmembrane_protein_50B	559	531	556	1030	5.96161	5.56179	6.0321	9.85755
ENSG00000142192	84336.8	60772.2	0.46352	0.0011158	0.0078895	APP	chr21	-	27252861	27543446	3578	protein_coding	amyloid_beta_(A4)_precursor_protein	91457	78108	80864	62949	834.706	700.133	750.782	515.567
ENSG00000142227	3128.98	4761.45	-0.59455	1.8183e-05	0.00021139	EMP3	chr19	+	48824766	48833810	876	protein_coding	epithelial_membrane_protein_3	3223	3033	3041	4932	120.147	111.044	115.322	164.989
ENSG00000142303	411.729	825.433	-0.94416	0.00011222	0.0010788	ADAMTS10	chr19	-	8645126	8675620	4230	protein_coding	ADAM_metallopeptidase_with_thrombospondin_type_1_motif_10	512	314	394	855	3.95263	2.38075	3.09425	5.92328
ENSG00000142347	224.011	23.1701	2.7779	3.9128e-15	1.7058e-13	MYO1F	chr19	-	8585674	8642461	4303	protein_coding	myosin_IF	260	167	237	24	1.97315	1.24472	1.82968	0.163447
ENSG00000142408	3883.52	2972.52	0.37882	0.0052285	0.029182	CACNG8	chr19	+	54466294	54493469	8747	protein_coding	calcium_channel_voltage-dependent_gamma_subunit_8	3844	3783	3915	3079	14.351	13.8708	14.8687	10.3154
ENSG00000142459	720.596	1281.11	-0.80671	2.2255e-06	3.1901e-05	EVI5L	chr19	+	7895119	7929862	3855	protein_coding	ecotropic_viral_integration_site_5-like	711	762	670	1327	6.02285	6.33951	5.77364	10.0875
ENSG00000142494	133.128	31.8588	1.7197	4.2829e-06	5.7451e-05	SLC47A1	chr17	+	19398698	19482347	3280	protein_coding	solute_carrier_family_47_member_1	92	160	145	33	0.915949	1.56449	1.46857	0.294834
ENSG00000142623	4.06334	31.8588	-1.4597	0.004391	0.025172	PADI1	chr1	+	17531621	17572500	3846	protein_coding	peptidyl_arginine_deiminase_type_I	6	2	4	33	0.0509447	0.0166781	0.0345501	0.251444
ENSG00000142627	3155.82	7183.68	-1.1662	3.3824e-18	1.9214e-16	EPHA2	chr1	-	16450832	16482582	3964	protein_coding	EPH_receptor_A2	2946	3291	3150	7441	24.2692	26.6268	26.3983	55.0091
ENSG00000142657	14028.3	8658.84	0.68533	6.4356e-08	1.2171e-06	PGD	chr1	+	10458649	10480201	1959	protein_coding	phosphogluconate_dehydrogenase	14130	14096	13472	8969	235.54	230.774	228.453	134.167
ENSG00000142687	3968.97	2705.1	0.54244	0.00012479	0.0011822	KIAA0319L	chr1	-	35899091	36023551	4789	protein_coding	KIAA0319-like	3775	4296	3737	2802	25.7412	28.7703	25.9225	17.1459
ENSG00000142694	1014.65	641.038	0.63892	0.00075144	0.0056151	EVA1B	chr1	-	36787632	36789755	1054	protein_coding	eva-1_homolog_B_(C._elegans)	1142	931	939	664	35.382	28.3292	29.5954	18.4614
ENSG00000142731	21.8901	130.332	-2.0481	1.2373e-06	1.8763e-05	PLK4	chr4	+	128802016	128820350	3841	protein_coding	polo-like_kinase_4	26	22	17	135	0.221048	0.183698	0.147029	1.02997
ENSG00000142798	53696.9	144766	-1.4104	7.7991e-31	1.0171e-28	HSPG2	chr1	-	22148738	22263790	14327	protein_coding	heparan_sulfate_proteoglycan_2	53712	53528	52367	149952	122.426	119.826	121.423	306.714
ENSG00000142910	1319.24	9993.05	-2.3628	1.2768e-08	2.6932e-07	TINAGL1	chr1	+	32042116	32053288	4759	protein_coding	tubulointerstitial_nephritis_antigen-like_1	1301	1745	885	10351	8.92727	11.7599	6.1777	63.7387
ENSG00000142945	32.0092	204.669	-2.2749	1.1563e-09	2.7879e-08	KIF2C	chr1	+	45205490	45233439	2955	protein_coding	kinesin_family_member_2C	38	30	27	212	0.419936	0.325603	0.303533	2.1024
ENSG00000142949	7472.05	10442.9	-0.47165	0.0024102	0.015175	PTPRF	chr1	+	43990858	44089343	7727	protein_coding	protein_tyrosine_phosphatase_receptor_type_F	6214	8086	7945	10817	26.2614	33.562	34.1572	41.0235
ENSG00000143013	2818.91	1762.85	0.65954	5.4712e-05	0.00056941	LMO4	chr1	+	87794151	87812788	3587	protein_coding	LIM_domain_only_4	2889	2461	3020	1826	26.3011	22.0042	27.9689	14.9179
ENSG00000143061	44.4325	139.02	-1.3908	0.00022421	0.0019733	IGSF3	chr1	-	117117031	117210375	7254	protein_coding	immunoglobulin_superfamily_member_3	43	40	49	144	0.193574	0.176851	0.224397	0.58173
ENSG00000143067	1061.5	705.721	0.57142	0.0010318	0.0073932	ZNF697	chr1	-	120162045	120190396	5041	protein_coding	zinc_finger_protein_697	1036	985	1133	731	6.7112	6.26679	7.46642	4.2495
ENSG00000143153	1245.38	629.453	0.94144	6.7067e-06	8.6187e-05	ATP1B1	chr1	+	169074935	169101960	2608	protein_coding	ATPase_Na+/K+_transporting_beta_1_polypeptide	1511	1094	1089	652	18.9197	13.4535	13.8714	7.32617
ENSG00000143162	3653.03	1677.9	1.0973	5.2101e-13	1.7979e-11	CREG1	chr1	-	167498914	167523004	1974	protein_coding	cellular_repressor_of_E1A-stimulated_genes_1	3810	3801	3248	1738	63.0282	61.7556	54.6598	25.8012
ENSG00000143190	412.474	266.456	0.59869	0.0074196	0.038596	POU2F1	chr1	+	167190066	167396582	14332	protein_coding	POU_class_2_homeobox_1	421	371	433	276	0.959251	0.830218	1.00365	0.564338
ENSG00000143228	13.7594	118.747	-2.3715	1.0212e-07	1.8474e-06	NUF2	chr1	+	163236366	163325554	1969	protein_coding	NUF2_NDC80_kinetochore_complex_component_homolog_(S._cerevisiae)	12	17	12	123	0.199018	0.276904	0.202458	1.83061
ENSG00000143248	71.0903	656.485	-2.927	2.3687e-23	2.0415e-21	RGS5	chr1	-	163080911	163187426	5862	protein_coding	regulator_of_G-protein_signaling_5	64	97	51	680	0.356526	0.530703	0.289017	3.39938
ENSG00000143303	731.001	318.588	1.1549	1.4614e-09	3.4788e-08	RRNAD1	chr1	+	156698234	156706752	2254	protein_coding	ribosomal_RNA_adenine_dimethylase_domain_containing_1	744	702	726	330	10.7789	9.98869	10.7	4.29039
ENSG00000143322	2349.78	1719.41	0.43914	0.0065477	0.035057	ABL2	chr1	-	179068462	179198819	12144	protein_coding	v-abl_Abelson_murine_leukemia_viral_oncogene_homolog_2	2306	2107	2567	1781	6.2009	5.56452	7.02204	4.29773
ENSG00000143340	215.624	43.4439	2.0185	1.5767e-09	3.7355e-08	FAM163A	chr1	+	179712298	179785333	2909	protein_coding	family_with_sequence_similarity_163_member_A	182	284	177	45	2.04308	3.13112	2.02129	0.453321
ENSG00000143341	3201.27	18460.7	-2.2065	2.6738e-10	7.0102e-09	HMCN1	chr1	+	185703683	186160085	18208	protein_coding	hemicentin_1	2792	4135	2616	19122	5.00738	7.28347	4.77282	30.7757
ENSG00000143367	357.928	622.695	-0.76658	0.00016116	0.0014778	TUFT1	chr1	+	151512781	151556059	3111	protein_coding	tuftelin_1	361	364	339	645	3.78935	3.75255	3.61992	6.0757
ENSG00000143382	2097.01	1061.96	0.95653	3.6865e-09	8.3767e-08	ADAMTSL4	chr1	+	150521884	150533413	4197	protein_coding	ADAMTS-like_4	1821	2283	2138	1100	14.1686	17.4459	16.9226	7.68052
ENSG00000143390	467.193	826.399	-0.78485	0.00027076	0.0023137	RFX5	chr1	-	151313116	151319833	3576	protein_coding	regulatory_factor_X_5_(influences_HLA_class_II_expression)	407	571	414	856	3.71667	5.12111	3.84594	7.01476
ENSG00000143398	2138.24	3020.8	-0.48811	0.00088251	0.0064404	PIP5K1A	chr1	+	151170425	151222012	3767	protein_coding	phosphatidylinositol-4-phosphate_5-kinase_type_I_alpha	2055	2312	1994	3129	17.8145	19.6842	17.5844	24.3415
ENSG00000143401	1072.86	1571.7	-0.53701	0.0008325	0.0061443	ANP32E	chr1	-	150190717	150208504	3453	protein_coding	acidic_(leucine-rich)_nuclear_phosphoprotein_32_family_member_E	1010	1160	1022	1628	9.55173	10.7742	9.83226	13.8164
ENSG00000143418	3404.83	2263.91	0.57767	3.5503e-05	0.00038583	CERS2	chr1	-	150933059	150947479	2505	protein_coding	ceramide_synthase_2	3244	3342	3536	2345	42.2893	42.7882	46.8925	27.4329
ENSG00000143443	205.57	79.1644	1.2543	1.4977e-05	0.00017769	C1orf56	chr1	+	151020216	151024462	2096	protein_coding	chromosome_1_open_reading_frame_56	210	207	194	82	3.27179	3.16741	3.07475	1.14646
ENSG00000143476	39.7876	166.052	-1.6024	0.00023086	0.0020294	DTL	chr1	+	212208919	212280742	4573	protein_coding	denticleless_E3_ubiquitin_protein_ligase_homolog_(Drosophila)	33	68	18	172	0.235651	0.476906	0.130759	1.10221
ENSG00000143479	713.836	471.124	0.57931	0.0017499	0.011597	DYRK3	chr1	+	206808881	206857764	2329	protein_coding	dual-specificity_tyrosine-(Y)-phosphorylation_regulated_kinase_3	681	696	745	488	9.54849	9.5844	10.6264	6.14027
ENSG00000143515	3388.24	5495.16	-0.68404	1.5217e-06	2.2707e-05	ATP8B2	chr1	+	154298029	154323783	5861	protein_coding	ATPase_aminophospholipid_transporter_class_I_type_8B_member_2	3393	3604	3079	5692	18.9047	19.7214	17.4517	28.4597
ENSG00000143545	8885.04	5876.5	0.58503	3.172e-05	0.00034979	RAB13	chr1	-	153954127	153958834	2123	protein_coding	RAB13_member_RAS_oncogene_family	9252	9157	8001	6087	142.312	138.334	125.197	84.0214
ENSG00000143549	13043.3	16412.1	-0.3265	0.0088482	0.044499	TPM3	chr1	-	154127784	154167124	4041	protein_coding	tropomyosin_3	12366	13319	13103	17000	99.9304	105.708	107.716	123.281
ENSG00000143554	717.758	432.508	0.70113	0.00052009	0.0040815	SLC27A3	chr1	+	153746830	153752633	4504	protein_coding	solute_carrier_family_27_(fatty_acid_transporter)_member_3	796	710	626	448	5.77127	5.05575	4.61716	2.91485
ENSG00000143612	5560.81	3523.78	0.64672	1.4795e-06	2.2162e-05	C1orf43	chr1	-	154179182	154193104	1708	protein_coding	chromosome_1_open_reading_frame_43	5630	5651	5249	3650	107.641	106.112	102.091	62.6242
ENSG00000143621	2569.73	3360.62	-0.37938	0.0082724	0.042098	ILF2	chr1	-	153634512	153643524	1659	protein_coding	interleukin_enhancer_binding_factor_2	2486	2762	2396	3481	48.9341	53.3952	47.9777	61.4886
ENSG00000143624	1516.27	2171.23	-0.50687	0.00069767	0.0052578	INTS3	chr1	+	153700543	153746555	5741	protein_coding	integrator_complex_subunit_3	1502	1458	1546	2249	8.54357	8.14508	8.94584	11.4799
ENSG00000143641	7955.08	11283.8	-0.49402	0.00068143	0.0051666	GALNT2	chr1	+	230193536	230417870	4454	protein_coding	UDP-N-acetyl-alpha-D-galactosamine:polypeptide_N-acetylgalactosaminyltransferase_2_(GalNAc-T2)	7645	8901	7126	11688	56.0511	64.0935	53.149	76.9001
ENSG00000143702	4050.91	9723.7	-1.2427	1.6187e-21	1.1958e-19	CEP170	chr1	-	243287730	243418650	6828	protein_coding	centrosomal_protein_170kDa	3844	4069	4132	10072	18.3843	19.1126	20.1032	43.2274
ENSG00000143772	1691.98	1086.1	0.6175	0.00094949	0.0068657	ITPKB	chr1	-	226819391	226927024	6150	protein_coding	inositol-trisphosphate_3-kinase_B	1959	1474	1587	1125	10.402	7.68684	8.57237	5.36061
ENSG00000143797	1045.09	1565.91	-0.56826	0.00053341	0.0041729	MBOAT2	chr2	-	8992820	9143942	7751	protein_coding	membrane_bound_O-acyltransferase_domain_containing_2	1036	971	1098	1622	4.36475	4.01779	4.70591	6.13239
ENSG00000143819	3311.65	1063.89	1.5991	1.4641e-24	1.4075e-22	EPHX1	chr1	+	225997794	226033260	1776	protein_coding	epoxide_hydrolase_1_microsomal_(xenobiotic)	3576	3211	3050	1102	65.7524	57.9859	57.0501	18.1834
ENSG00000143842	812.3	547.393	0.55171	0.0019417	0.012689	SOX13	chr1	+	204042243	204096863	3579	protein_coding	SRY_(sex_determining_region_Y)-box_13	828	801	785	567	7.55485	7.17788	7.2863	4.64257
ENSG00000143867	999.033	678.69	0.54242	0.0012685	0.0088156	OSR1	chr2	-	19551246	19558414	4175	protein_coding	odd-skipped_related_1_(Drosophila)	970	1042	959	703	7.58704	8.00454	7.63065	4.93442
ENSG00000143870	8325.78	12541.8	-0.58161	6.7757e-06	8.6925e-05	PDIA6	chr2	-	10923517	10978103	2682	protein_coding	protein_disulfide_isomerase_family_A_member_6	8081	8780	7901	12991	98.3928	104.993	97.8639	141.945
ENSG00000143878	5160.88	11195	-1.0963	3.8745e-15	1.694e-13	RHOB	chr2	+	20646835	20649200	2366	protein_coding	ras_homolog_family_member_B	4993	4830	5513	11596	68.9134	65.4723	77.4056	143.625
ENSG00000143924	1141.28	1945.32	-0.75093	1.7825e-06	2.6183e-05	EML4	chr2	+	42396490	42559688	5549	protein_coding	echinoderm_microtubule_associated_protein_like_4	1037	1180	1178	2015	6.10269	6.82013	7.05228	10.6414
ENSG00000143933	8279.47	11924.9	-0.51826	4.2721e-05	0.00045569	CALM2	chr2	-	47272677	47403740	4502	protein_coding	calmodulin_2_(phosphorylase_kinase_delta)	7950	8607	8066	12352	57.6659	61.3157	59.5185	80.4023
ENSG00000143995	578.405	339.827	0.73126	0.00078074	0.0057993	MEIS1	chr2	+	66660584	66801001	5111	protein_coding	Meis_homeobox_1	499	687	537	352	3.18825	4.31098	3.49034	2.01824
ENSG00000144040	511.455	789.713	-0.60323	0.0019889	0.012884	SFXN5	chr2	-	73169165	73302747	4140	protein_coding	sideroflexin_5	489	573	460	818	3.85714	4.43894	3.69111	5.79015
ENSG00000144136	9028.97	14298.8	-0.64584	8.7387e-05	0.00085825	SLC20A1	chr2	+	113403434	113421404	3381	protein_coding	solute_carrier_family_20_(phosphate_transporter)_member_1	8527	10689	7667	14811	82.3585	101.395	75.332	128.374
ENSG00000144218	90.7781	24.1355	1.5374	0.00011287	0.0010822	AFF3	chr2	-	100163718	100759201	8135	protein_coding	AF4/FMR2_family_member_3	76	87	107	25	0.30508	0.342994	0.436944	0.0900574
ENSG00000144283	695.96	1447.16	-1.0214	2.5998e-08	5.2195e-07	PKP4	chr2	+	159313476	159539391	5777	protein_coding	plakophilin_4	584	760	728	1499	3.30117	4.21926	4.18628	7.6039
ENSG00000144357	1046.87	1405.65	-0.41477	0.0089829	0.044905	UBR3	chr2	+	170683968	170940641	8005	protein_coding	ubiquitin_protein_ligase_E3_component_n-recognin_3_(putative)	986	1056	1071	1456	4.02228	4.23085	4.44454	5.33012
ENSG00000144567	3674.44	2345.97	0.63405	1.31e-05	0.00015729	FAM134A	chr2	+	220040947	220050201	4618	protein_coding	family_with_sequence_similarity_134_member_A	3875	3507	3533	2430	27.4015	24.3561	25.4149	15.4202
ENSG00000144579	2066.23	2738.89	-0.39847	0.0057742	0.031697	CTDSP1	chr2	+	219262979	219270664	2638	protein_coding	CTD_(carboxy-terminal_domain_RNA_polymerase_II_polypeptide_A)_small_phosphatase_1	2112	2068	1961	2837	26.1443	25.1421	24.6946	31.5153
ENSG00000144583	324.857	1310.07	-1.924	7.1465e-20	4.939e-18	MARCH4	chr2	-	217122588	217236750	4447	protein_coding	membrane-associated_ring_finger_(C3HC4)_4_E3_ubiquitin_protein_ligase	266	388	314	1357	1.95331	2.79827	2.34564	8.94231
ENSG00000144642	585.058	1134.37	-0.92656	1.3476e-07	2.3861e-06	RBMS3	chr3	+	29322473	30051886	8208	protein_coding	RNA_binding_motif_single_stranded_interacting_protein_3	569	616	555	1175	2.26377	2.40696	2.24623	4.19505
ENSG00000144645	498.857	1367.03	-1.4055	3.8138e-14	1.4768e-12	OSBPL10	chr3	-	31699382	32119072	7723	protein_coding	oxysterol_binding_protein-like_10	436	504	544	1416	1.84356	2.093	2.33998	5.37297
ENSG00000144681	60.7693	145.778	-1.0697	0.0041585	0.024107	STAC	chr3	+	36421836	36589499	3227	protein_coding	SH3_and_cysteine_rich_domain	42	63	76	151	0.425018	0.626133	0.782373	1.37124
ENSG00000144724	2059.24	1161.4	0.80908	3.3333e-08	6.6013e-07	PTPRG	chr3	+	61547243	62283288	9021	protein_coding	protein_tyrosine_phosphatase_receptor_type_G	2012	2070	2040	1203	7.28334	7.35938	7.51233	3.90794
ENSG00000144730	148.762	314.727	-1.0027	0.00018732	0.0016923	IL17RD	chr3	-	57124010	57204334	8720	protein_coding	interleukin_17_receptor_D	160	149	133	326	0.599185	0.548018	0.506681	1.09556
ENSG00000144810	4431.49	7828.58	-0.80469	2.0212e-08	4.1241e-07	COL8A1	chr3	+	99357319	99518070	5705	protein_coding	collagen_type_VIII_alpha_1	4271	4885	4029	8109	24.4473	27.4621	23.4607	41.6532
ENSG00000144815	1028.97	1834.3	-0.81221	7.7511e-07	1.2109e-05	NXPE3	chr3	+	101498046	101547073	8152	protein_coding	neurexophilin_and_PC-esterase_domain_family_member_3	1036	1101	923	1900	4.15004	4.3316	3.76129	6.83009
ENSG00000144834	122.446	33.7897	1.5656	1.9416e-05	0.00022382	TAGLN3	chr3	+	111717511	111732734	1488	protein_coding	transgelin_3	134	133	97	35	2.94076	2.86665	2.16555	0.68929
ENSG00000144895	2397.49	1733.89	0.45815	0.0014278	0.009751	EIF2A	chr3	+	150264465	150302029	2198	protein_coding	eukaryotic_translation_initiation_factor_2A_65kDa	2418	2350	2357	1796	35.9241	34.2898	35.623	23.945
ENSG00000145022	541.385	909.425	-0.72321	9.2166e-05	0.00090046	TCTA	chr3	+	49449639	49453908	2146	protein_coding	T-cell_leukemia_translocation_altered	491	583	537	942	7.47152	8.71293	8.31273	12.8635
ENSG00000145050	1984.01	4462.17	-1.1438	3.0074e-14	1.1838e-12	MANF	chr3	+	51422478	51426828	1509	protein_coding	mesencephalic_astrocyte-derived_neurotrophic_factor	2007	2122	1771	4622	43.4325	45.1005	38.9878	89.7589
ENSG00000145147	2156.22	6263.64	-1.483	1.2929e-14	5.2975e-13	SLIT2	chr4	+	20254883	20622184	6390	protein_coding	slit_homolog_2_(Drosophila)	1621	2598	2209	6488	8.28398	13.0396	11.484	29.7541
ENSG00000145246	1486.76	2559.33	-0.76405	1.8317e-06	2.6826e-05	ATP10D	chr4	+	47487305	47595503	6655	protein_coding	ATPase_class_V_type_10D	1310	1655	1461	2651	6.42807	7.97582	7.29292	11.6734
ENSG00000145247	1676.12	2425.13	-0.51333	0.0082514	0.042033	OCIAD2	chr4	-	48887036	48908954	1886	protein_coding	OCIA_domain_containing_2	1990	1637	1349	2512	34.4563	27.8376	23.7613	39.0315
ENSG00000145332	445.095	291.557	0.58202	0.0070944	0.037336	KLHL8	chr4	-	88081255	88141760	5621	protein_coding	kelch-like_family_member_8	396	452	476	302	2.30059	2.57899	2.81315	1.57445
ENSG00000145358	159.108	65.6485	1.1171	0.00089439	0.0065207	DDIT4L	chr4	-	101107027	101111939	2604	protein_coding	DNA-damage-inducible_transcript_4-like	164	120	188	68	2.05665	1.47797	2.39837	0.765253
ENSG00000145362	105.292	461.47	-1.9348	1.263e-10	3.4375e-09	ANK2	chr4	+	113739265	114304896	14196	protein_coding	ankyrin_2_neuronal	69	124	121	478	0.158723	0.280144	0.283151	0.986731
ENSG00000145386	67.1751	309.899	-1.9643	1.5192e-09	3.605e-08	CCNA2	chr4	-	122737599	122745087	2797	protein_coding	cyclin_A2	49	68	83	321	0.572085	0.779725	0.985791	3.36317
ENSG00000145431	794.206	1139.19	-0.50586	0.0029841	0.018141	PDGFC	chr4	-	157681606	157892546	4165	protein_coding	platelet_derived_growth_factor_C	784	753	823	1180	6.14693	5.79836	6.56423	8.3024
ENSG00000145506	286.948	61.7868	2.0207	1.6249e-12	5.2977e-11	NKD2	chr5	+	1008944	1039058	2155	protein_coding	naked_cuticle_homolog_2_(Drosophila)	293	249	310	64	4.43994	3.70576	4.77874	0.870301
ENSG00000145604	181.64	327.277	-0.79599	0.0015004	0.010196	SKP2	chr5	+	36152091	36184421	3759	protein_coding	S-phase_kinase-associated_protein_2_E3_ubiquitin_protein_ligase	177	182	181	339	1.53765	1.55283	1.59958	2.6428
ENSG00000145623	16208.5	7378.7	1.112	2.1415e-14	8.5643e-13	OSMR	chr5	+	38845960	38945698	5539	protein_coding	oncostatin_M_receptor	14744	15453	17990	7643	86.9243	89.476	107.894	40.4361
ENSG00000145632	4982.47	14193.6	-1.4657	4.7985e-17	2.5339e-15	PLK2	chr5	-	57749809	57756087	2960	protein_coding	polo-like_kinase_2	4797	5975	4063	14702	52.9219	64.7398	45.5989	145.553
ENSG00000145685	5544.95	3676.32	0.57689	0.0005255	0.0041175	LHFPL2	chr5	-	77781038	78065844	5043	protein_coding	lipoma_HMGIC_fusion_partner-like_2	6317	4908	5230	3808	40.9052	31.2134	34.4518	22.1281
ENSG00000145730	25706.6	11827.3	1.0948	6.5871e-13	2.235e-11	PAM	chr5	+	102089685	102366809	5432	protein_coding	peptidylglycine_alpha-amidating_monooxygenase	28448	25388	22522	12251	171.021	149.897	137.736	66.092
ENSG00000145777	755.695	346.585	1.08	6.9913e-08	1.3139e-06	TSLP	chr5	+	110405760	110413722	2621	protein_coding	thymic_stromal_lymphopoietin	679	867	704	359	8.45979	10.6091	8.92287	4.01388
ENSG00000145808	24.4591	106.196	-1.6462	0.00015324	0.0014116	ADAMTS19	chr5	+	128795958	129074376	5234	protein_coding	ADAM_metallopeptidase_with_thrombospondin_type_1_motif_19	18	33	22	110	0.112304	0.202211	0.139633	0.61588
ENSG00000145817	4051.88	5714.31	-0.4843	0.0019446	0.012702	YIPF5	chr5	-	143537723	143550278	3147	protein_coding	Yip1_domain_family_member_5	4397	4137	3506	5919	45.6265	42.1613	37.0096	55.1174
ENSG00000145908	100.075	201.773	-0.91034	0.0033329	0.019953	ZNF300	chr5	-	150273954	150284545	4155	protein_coding	zinc_finger_protein_300	88	115	95	209	0.691622	0.887671	0.759542	1.47405
ENSG00000145934	3014.84	898.805	1.6697	1.3883e-15	6.3478e-14	TENM2	chr5	+	166711804	167691162	9427	protein_coding	teneurin_transmembrane_protein_2	2173	3668	3149	931	7.52737	12.479	11.0968	2.8941
ENSG00000146038	1.00929	44.4093	-2.4461	1.7772e-06	2.6143e-05	DCDC2	chr6	-	24171984	24358280	4707	protein_coding	doublecortin_domain_containing_2	1	1	1	46	0.00693766	0.00681367	0.00705757	0.286385
ENSG00000146070	58.2566	7.72335	1.8369	0.00012258	0.0011628	PLA2G7	chr6	-	46671938	46703430	1882	protein_coding	phospholipase_A2_group_VII_(platelet-activating_factor_acetylhydrolase_plasma)	78	66	29	8	1.35342	1.12473	0.511891	0.124568
ENSG00000146083	1352.48	779.093	0.77386	3.847e-06	5.2259e-05	RNF44	chr5	-	175953698	175965026	4155	protein_coding	ring_finger_protein_44	1412	1254	1351	807	11.0974	9.67947	10.8015	5.69167
ENSG00000146122	10.0576	95.5765	-2.3156	9.9815e-07	1.529e-05	DAAM2	chr6	+	39760142	39872648	6221	protein_coding	dishevelled_associated_activator_of_morphogenesis_2	9	14	7	99	0.0472432	0.0721761	0.0373798	0.46635
ENSG00000146197	200.798	777.162	-1.8522	6.1954e-16	2.9402e-14	SCUBE3	chr6	+	35182190	35220856	7356	protein_coding	signal_peptide_CUB_domain_EGF-like_3	226	181	189	805	1.00328	0.789155	0.853531	3.20694
ENSG00000146242	12256.9	7004.11	0.78648	1.3534e-06	2.0407e-05	TPBG	chr6	+	83072923	83080545	6484	protein_coding	trophoblast_glycoprotein	12803	10309	13269	7255	64.4801	50.9916	67.9821	32.7892
ENSG00000146278	1806.92	946.111	0.9051	2.606e-07	4.436e-06	PNRC1	chr6	+	89790470	89794879	2065	protein_coding	proline-rich_nuclear_receptor_coactivator_1	1989	1584	1790	980	31.4537	24.6014	28.796	13.9073
ENSG00000146374	61.228	2.89626	2.4302	5.7915e-07	9.2993e-06	RSPO3	chr6	+	127439749	127518910	2697	protein_coding	R-spondin_3	47	96	40	3	0.569081	1.1416	0.492695	0.032597
ENSG00000146376	1097.02	2753.37	-1.2973	3.1316e-17	1.6713e-15	ARHGAP18	chr6	-	129897277	130031370	4462	protein_coding	Rho_GTPase_activating_protein_18	1006	1171	1087	2852	7.3625	8.41691	8.09281	18.7308
ENSG00000146411	79.446	240.389	-1.3947	5.6692e-05	0.00058716	SLC2A12	chr6	-	134309835	134373774	4468	protein_coding	solute_carrier_family_2_(facilitated_glucose_transporter)_member_12	98	87	51	249	0.716259	0.624498	0.379189	1.63314
ENSG00000146540	2851.55	2035.1	0.47767	0.00055346	0.0043074	C7orf50	chr7	-	1036622	1177896	2621	protein_coding	chromosome_7_open_reading_frame_50	2772	2878	2828	2108	34.5369	35.2167	35.8436	23.569
ENSG00000146592	691.325	391.96	0.78441	0.00014014	0.0013103	CREB5	chr7	+	28338940	28865511	8532	protein_coding	cAMP_responsive_element_binding_protein_5	581	792	686	406	2.22373	2.97714	2.67099	1.39448
ENSG00000146670	49.0254	179.568	-1.6068	9.9125e-06	0.00012316	CDCA5	chr11	-	64833772	64851636	2587	protein_coding	cell_division_cycle_associated_5	47	60	39	186	0.593278	0.743841	0.500803	2.10695
ENSG00000146674	11862.2	15657.2	-0.39372	0.0029118	0.017758	IGFBP3	chr7	-	45951949	45961473	2262	protein_coding	insulin-like_growth_factor_binding_protein_3	11393	12792	11103	16218	164.476	181.372	163.06	210.107
ENSG00000146733	610.925	1034.93	-0.73637	4.2638e-05	0.00045512	PSPH	chr7	-	56078744	56119297	2178	protein_coding	phosphoserine_phosphatase	554	661	603	1072	8.30633	9.7335	9.19726	14.4236
ENSG00000146830	2733.71	1871.95	0.53355	0.00057076	0.0044305	GIGYF1	chr7	-	100277130	100287071	6530	protein_coding	GRB10_interacting_GYF_protein_1	2932	2531	2655	1939	14.6625	12.4309	13.5067	8.70165
ENSG00000146834	2422.74	1049.41	1.1817	8.9304e-16	4.1464e-14	MEPCE	chr7	+	100026413	100031741	3022	protein_coding	methylphosphate_capping_enzyme	2437	2367	2396	1087	26.3341	25.1205	26.3385	10.5408
ENSG00000146842	444.306	268.386	0.69358	0.0012913	0.008945	TMEM209	chr7	-	129804555	129847610	3545	protein_coding	transmembrane_protein_209	413	435	473	278	3.80444	3.93549	4.43245	2.29808
ENSG00000146966	648.027	1014.66	-0.62679	0.00044731	0.0035912	DENND2A	chr7	-	140218220	140373793	3735	protein_coding	DENN/MADD_domain_containing_2A	650	685	592	1051	5.68303	5.882	5.26539	8.24611
ENSG00000147065	26197.6	35901	-0.44749	0.000458	0.0036613	MSN	chrX	+	64887537	64961791	3942	protein_coding	moesin	26291	24996	26556	37187	217.795	203.366	223.792	276.447
ENSG00000147100	621.174	1045.55	-0.72009	0.0004285	0.0034605	SLC16A2	chrX	+	73641085	73753752	4363	protein_coding	solute_carrier_family_16_member_2_(thyroid_hormone_transporter)	510	745	596	1083	3.81717	5.47641	4.53796	7.27411
ENSG00000147155	341.547	966.384	-1.4366	5.6012e-12	1.7249e-10	EBP	chrX	+	48379546	48387104	1775	protein_coding	emopamil_binding_protein_(sterol_isomerase)	347	381	288	1001	6.38393	6.88417	5.39006	16.5262
ENSG00000147224	624.617	1005	-0.66457	0.00021313	0.0018935	PRPS1	chrX	+	106871737	106894256	2073	protein_coding	phosphoribosyl_pyrophosphate_synthetase_1	564	640	654	1041	8.88458	9.90161	10.4804	14.7159
ENSG00000147383	850.207	1899.94	-1.1305	3.3764e-12	1.066e-10	NSDHL	chrX	+	151999511	152038273	1929	protein_coding	NAD(P)_dependent_steroid_dehydrogenase-like	854	890	784	1968	14.4572	14.7973	13.5015	29.8971
ENSG00000147394	2775.76	1279.18	1.0847	3.9984e-10	1.025e-08	ZNF185	chrX	+	152082986	152142025	4421	protein_coding	zinc_finger_protein_185_(LIM_domain)	2558	2481	3209	1325	18.8946	17.9983	24.1128	8.78278
ENSG00000147400	1149.11	1531.15	-0.40429	0.009756	0.047971	CETN2	chrX	-	151995517	151999321	1454	protein_coding	centrin_EF-hand_protein_2	1131	1196	1090	1586	25.4013	26.381	24.9035	31.9651
ENSG00000147408	1559.64	671.932	1.1835	3.2168e-13	1.1298e-11	CSGALNACT1	chr8	-	19261672	19615540	4232	protein_coding	chondroitin_sulfate_N-acetylgalactosaminyltransferase_1	1616	1561	1458	696	12.4696	11.8299	11.4449	4.81948
ENSG00000147416	3276.5	2293.84	0.50192	0.0014646	0.0099747	ATP6V1B2	chr8	+	20054878	20084330	6907	protein_coding	ATPase_H+_transporting_lysosomal_56/58kDa_V1_subunit_B2	3602	3154	2975	2376	17.0299	14.6453	14.3086	10.0808
ENSG00000147509	589.858	275.144	1.048	1.4075e-06	2.1151e-05	RGS20	chr8	+	54764368	54871863	2104	protein_coding	regulator_of_G-protein_signaling_20	666	543	542	285	10.3368	8.27712	8.55761	3.9695
ENSG00000147536	43.262	120.677	-1.2086	0.0026793	0.016604	GINS4	chr8	+	41386725	41402565	3873	protein_coding	GINS_complex_subunit_4_(Sld5_homolog)	28	50	51	125	0.236085	0.414045	0.437443	0.9458
ENSG00000147677	4469.5	3278.56	0.43949	0.00090873	0.0066028	EIF3H	chr8	-	117654369	117779164	3959	protein_coding	eukaryotic_translation_initiation_factor_3_subunit_H	4387	4436	4463	3396	36.1859	35.9361	37.449	25.1373
ENSG00000147853	1906.49	1225.12	0.62148	0.0001414	0.0013183	AK3	chr9	-	4711155	4742043	2736	protein_coding	adenylate_kinase_3	1902	2089	1680	1269	22.7013	24.4877	20.3982	13.592
ENSG00000147872	54013.3	2246.53	4.5079	2.0816e-250	1.5609e-246	PLIN2	chr9	-	19108373	19149288	1972	protein_coding	perilipin_2	50369	58613	51732	2327	834.091	953.262	871.468	34.5801
ENSG00000147889	1296.25	1841.05	-0.49373	0.0019198	0.012584	CDKN2A	chr9	-	21967751	21995300	1283	protein_coding	cyclin-dependent_kinase_inhibitor_2A	1160	1327	1369	1907	29.5249	33.1718	35.4467	43.5573
ENSG00000147894	431.832	182.464	1.179	1.7571e-07	3.0712e-06	C9orf72	chr9	-	27546544	27573864	4808	protein_coding	chromosome_9_open_reading_frame_72	453	421	409	189	3.07674	2.8083	2.82591	1.15195
ENSG00000148019	352.287	555.116	-0.62825	0.0024243	0.015244	CEP78	chr9	+	80850978	80894606	11198	protein_coding	centrosomal_protein_78kDa	333	376	339	575	0.971093	1.07689	1.00568	1.50475
ENSG00000148090	463.075	239.424	0.9076	2.4564e-05	0.00027635	AUH	chr9	-	93976097	94124195	1577	protein_coding	AU_RNA_binding_protein/enoyl-CoA_hydratase	480	455	441	248	9.93955	9.25348	9.28979	4.60847
ENSG00000148120	623.834	1508.95	-1.226	5.367e-10	1.3415e-08	C9orf3	chr9	+	97488983	97849441	2941	protein_coding	chromosome_9_open_reading_frame_3	723	595	534	1563	8.02787	6.48854	6.03178	15.574
ENSG00000148154	8365.22	5647.7	0.55661	4.4386e-05	0.00047209	UGCG	chr9	+	114659046	114697649	4007	protein_coding	UDP-glucose_ceramide_glucosyltransferase	7566	8974	8352	5850	61.6601	71.8277	69.2421	42.7832
ENSG00000148158	667.32	974.108	-0.5283	0.0036642	0.021567	SNX30	chr9	+	115513118	115643951	7622	protein_coding	sorting_nexin_family_member_30	713	631	638	1009	3.05476	2.65513	2.78068	3.87935
ENSG00000148175	3998.88	1971.39	1.0007	1.5086e-12	4.94e-11	STOM	chr9	-	124101355	124132531	3010	protein_coding	stomatin	3701	4296	3901	2042	40.1522	45.7744	43.0535	19.8804
ENSG00000148180	5801.14	10154.3	-0.78765	9.0456e-07	1.3928e-05	GSN	chr9	+	123970078	124095121	6454	protein_coding	gelsolin	6582	5422	5218	10518	33.3032	26.9436	26.858	47.7574
ENSG00000148218	1134.59	1960.77	-0.77021	1.0269e-06	1.5715e-05	ALAD	chr9	-	116148597	116163613	3247	protein_coding	aminolevulinate_dehydratase	1042	1222	1112	2031	10.4795	12.0702	11.3768	18.3301
ENSG00000148344	120.257	33.7897	1.4833	0.00017314	0.0015766	PTGES	chr9	-	132500610	132515326	1868	protein_coding	prostaglandin_E_synthase	100	175	84	35	1.74816	3.0046	1.49383	0.54907
ENSG00000148400	3443.2	2601.8	0.39636	0.0051941	0.02901	NOTCH1	chr9	-	139388896	139440314	9371	protein_coding	notch_1	3377	3269	3586	2695	11.768	11.188	12.7123	8.42771
ENSG00000148484	3378.29	4455.41	-0.39118	0.0068567	0.0364	RSU1	chr10	-	16632610	16859527	3919	protein_coding	Ras_suppressor_protein_1	3010	3469	3571	4615	25.0812	28.3893	30.2701	34.5091
ENSG00000148677	84.3952	3872.3	-3.9207	5.0047e-16	2.4056e-14	ANKRD1	chr10	-	92671853	92681033	1979	protein_coding	ankyrin_repeat_domain_1_(cardiac_muscle)	123	75	52	4011	2.02963	1.21546	0.872884	59.3942
ENSG00000148680	930.229	399.683	1.1769	3.0902e-10	8.0598e-09	HTR7	chr10	-	92500578	92617671	3344	protein_coding	5-hydroxytryptamine_(serotonin)_receptor_7_adenylate_cyclase-coupled	834	1036	899	414	8.14436	9.93616	8.93085	3.62803
ENSG00000148773	68.8571	753.992	-2.2129	1.0969e-05	0.00013439	MKI67	chr10	-	129894923	129924649	12678	protein_coding	antigen_identified_by_monoclonal_antibody_Ki-67	49	114	43	781	0.126213	0.288389	0.112672	1.80525
ENSG00000148834	5164.06	2865.36	0.83	8.0764e-08	1.5009e-06	GSTO1	chr10	+	105995114	106027217	1052	protein_coding	glutathione_S-transferase_omega_1	5633	4666	5032	2968	174.856	142.251	158.9	82.6771
ENSG00000148841	6131	2367.21	1.343	3.0741e-19	1.9702e-17	ITPRIP	chr10	-	106071894	106098162	4362	protein_coding	inositol_145-trisphosphate_receptor_interacting_protein	6209	5505	6495	2452	46.4829	40.4759	49.4644	16.473
ENSG00000148848	7283.88	4900.47	0.56268	1.2386e-05	0.00014992	ADAM12	chr10	-	127700950	128077024	7938	protein_coding	ADAM_metallopeptidase_domain_12	6969	7547	7146	5076	28.6693	30.4922	29.9055	18.739
ENSG00000148908	1155.09	693.171	0.7138	5.9227e-05	0.00060838	RGS10	chr10	-	121259340	121302220	852	protein_coding	regulator_of_G-protein_signaling_10	1258	1078	1094	718	48.2168	40.5793	42.6557	24.6957
ENSG00000148926	3329.9	674.828	2.2494	3.2757e-48	8.7725e-46	ADM	chr11	+	10326227	10328944	1889	protein_coding	adrenomedullin	3519	3206	3167	699	60.8337	54.4323	55.6949	10.8438
ENSG00000149084	2324.85	3334.56	-0.51054	0.00027019	0.002311	HSD17B12	chr11	+	43577986	43878167	4292	protein_coding	hydroxysteroid_(17-beta)_dehydrogenase_12	2337	2358	2216	3454	17.781	17.6201	17.1518	23.583
ENSG00000149150	375.353	216.254	0.75293	0.0010804	0.0076865	SLC43A1	chr11	-	57252007	57283259	2598	protein_coding	solute_carrier_family_43_member_1	377	344	394	224	4.7387	4.24663	5.03798	2.52665
ENSG00000149212	201.011	1231.87	-2.4891	3.2675e-29	3.7695e-27	SESN3	chr11	-	94898704	94965705	9531	protein_coding	sestrin_3	169	245	185	1276	0.579036	0.824428	0.644811	3.92328
ENSG00000149218	1343.38	3027.55	-1.1337	6.7955e-10	1.6817e-08	ENDOD1	chr11	+	94822974	94865809	4687	protein_coding	endonuclease_domain_containing_1	1133	1632	1238	3136	7.89391	11.1674	8.77455	19.6073
ENSG00000149256	287.42	901.701	-1.5825	9.288e-15	3.8908e-13	TENM4	chr11	-	78363876	79151992	14000	protein_coding	teneurin_transmembrane_protein_4	303	284	267	934	0.70676	0.650602	0.633552	1.95504
ENSG00000149257	15199.8	39811	-1.3654	1.6061e-24	1.5341e-22	SERPINH1	chr11	+	75273101	75283828	3391	protein_coding	serpin_peptidase_inhibitor_clade_H_(heat_shock_protein_47)_member_1_(collagen_binding_protein_1)	15768	15483	13926	41237	151.847	146.438	136.426	356.366
ENSG00000149260	1875.53	1194.22	0.63699	2.2975e-05	0.00026024	CAPN5	chr11	+	76777979	76837201	4397	protein_coding	calpain_5	1750	1966	1863	1237	12.9969	14.3401	14.0752	8.24423
ENSG00000149289	3255.45	1289.8	1.3098	2.1932e-20	1.5515e-18	ZC3H12C	chr11	+	109964087	110042566	9542	protein_coding	zinc_finger_CCCH-type_containing_12C	3069	3402	3212	1336	10.503	11.4346	11.1824	4.10302
ENSG00000149428	6949.78	13892.4	-0.97834	3.2023e-11	9.1129e-10	HYOU1	chr11	-	118914900	118927913	4530	protein_coding	hypoxia_up-regulated_1	6455	7898	6334	14390	46.5324	55.917	46.4493	93.0892
ENSG00000149451	182.404	679.655	-1.7996	4.2512e-15	1.8321e-13	ADAM33	chr20	-	3648612	3662893	3677	protein_coding	ADAM_metallopeptidase_domain_33	176	169	197	704	1.56306	1.47407	1.7798	5.61069
ENSG00000149503	374.582	594.698	-0.63981	0.0016379	0.010936	INCENP	chr11	+	61891445	61920635	3964	protein_coding	inner_centromere_protein_antigens_135/155kDa	367	395	352	616	3.02336	3.19587	2.94991	4.5539
ENSG00000149506	71.3736	23.1701	1.2436	0.0035519	0.021046	ZP1	chr11	+	60635035	60643166	1954	protein_coding	zona_pellucida_glycoprotein_1_(sperm_receptor)	52	95	66	24	0.869032	1.55928	1.12207	0.359935
ENSG00000149547	2272.73	3112.51	-0.44324	0.0039593	0.023086	EI24	chr11	+	125439112	125454575	2447	protein_coding	etoposide_induced_2.4	2208	2516	2038	3224	29.4661	32.9763	27.6675	38.6098
ENSG00000149582	224.182	369.755	-0.67776	0.0062207	0.033558	TMEM25	chr11	+	118401756	118417995	3241	protein_coding	transmembrane_protein_25	247	225	194	383	2.48871	2.22653	1.98848	3.46303
ENSG00000149591	4530.14	25942.7	-2.4705	1.1519e-69	5.5725e-67	TAGLN	chr11	+	117070037	117075498	3298	protein_coding	transgelin	4084	4479	4909	26872	40.4382	43.5568	49.4472	238.774
ENSG00000149599	19.831	0.965419	1.4392	0.0051197	0.02866	DUSP15	chr20	-	30435440	30458550	1732	protein_coding	dual_specificity_phosphatase_15	13	17	29	1	0.245105	0.314794	0.556223	0.0169196
ENSG00000149633	164.992	1543.7	-3.0823	3.9148e-47	9.7851e-45	KIAA1755	chr20	-	36838890	36889174	6429	protein_coding	KIAA1755	165	191	135	1599	0.838103	0.95283	0.697573	7.28856
ENSG00000149782	2040.9	2834.47	-0.46465	0.0010914	0.0077465	PLCB3	chr11	+	64018995	64036622	4469	protein_coding	phospholipase_C_beta_3_(phosphatidylinositol-specific)	2047	2070	1950	2936	14.9577	14.8554	14.4952	19.2523
ENSG00000149806	3248.79	2408.72	0.42394	0.0018436	0.012153	FAU	chr11	-	64888100	64889945	1484	protein_coding	Finkel-Biskis-Reilly_murine_sarcoma_virus_(FBR-MuSV)_ubiquitously_expressed	3143	3311	3206	2495	69.162	71.5567	71.7677	49.269
ENSG00000149809	95.5808	232.666	-1.1497	0.00028652	0.0024332	TM7SF2	chr11	+	64879317	64883856	2094	protein_coding	transmembrane_7_superfamily_member_2	109	101	74	241	1.69984	1.54693	1.17396	3.3727
ENSG00000149948	11946.9	6477.96	0.86477	3.2084e-09	7.3799e-08	HMGA2	chr12	+	66217911	66360075	8094	protein_coding	high_mobility_group_AT-hook_2	12663	10746	12064	6710	51.0894	42.5803	49.5139	24.2938
ENSG00000149968	1901.59	3.86168	6.843	5.0761e-79	3.2763e-76	MMP3	chr11	-	102706532	102714534	2016	protein_coding	matrix_metallopeptidase_3_(stromelysin_1_progelatinase)	1873	2410	1381	4	30.3392	38.34	22.7563	0.0581442
ENSG00000149970	55.1664	172.81	-1.4348	3.8684e-05	0.00041588	CNKSR2	chrX	+	21392536	21672813	5668	protein_coding	connector_enhancer_of_kinase_suppressor_of_Ras_2	55	56	53	179	0.316876	0.316872	0.310631	0.925465
ENSG00000150551	22.8151	373.617	-3.5303	1.1033e-24	1.0814e-22	LYPD1	chr2	-	133402426	133429152	1891	protein_coding	LY6/PLAUR_domain_containing_1	20	29	19	387	0.345379	0.491849	0.333781	5.99731
ENSG00000150594	7.68258	62.7522	-1.7836	0.00047967	0.0038102	ADRA2A	chr10	+	112836790	112840658	3869	protein_coding	adrenoceptor_alpha_2A	1	10	12	65	0.00844031	0.0828947	0.103034	0.492325
ENSG00000150636	28.8413	111.023	-1.5347	0.00031361	0.0026363	CCDC102B	chr18	+	66382446	66722426	2711	protein_coding	coiled-coil_domain_containing_102B	26	39	21	115	0.313185	0.461382	0.257329	1.2431
ENSG00000150687	6666.59	14470.7	-1.0849	6.0393e-10	1.502e-08	PRSS23	chr11	+	86502101	86663952	5323	protein_coding	protease_serine_23	7836	5698	6241	14989	48.0723	34.3314	38.9491	82.5188
ENSG00000150764	622.014	960.592	-0.60583	0.0011624	0.0081728	DIXDC1	chr11	+	111797868	111893308	5896	protein_coding	DIX_domain_containing_1	670	618	560	995	3.71086	3.36168	3.15522	4.94541
ENSG00000150961	4273.05	7179.82	-0.73522	7.4688e-08	1.3932e-06	SEC24D	chr4	-	119643978	119759838	4065	protein_coding	SEC24_family_member_D_(S._cerevisiae)	3907	4565	4242	7437	31.3863	36.0168	34.6664	53.6135
ENSG00000151012	18791.7	10577.1	0.81614	1.6281e-10	4.3914e-09	SLC7A11	chr4	-	139085251	139163503	9645	protein_coding	solute_carrier_family_7_(anionic_amino_acid_transporter_light_chain_xc-_system)_member_11	17844	18510	19513	10956	60.4153	61.5502	67.208	33.2879
ENSG00000151014	105.205	209.496	-0.90101	0.0027273	0.016832	CCRN4L	chr4	+	139936943	139966906	1767	protein_coding	CCR4_carbon_catabolite_repression_4-like_(S._cerevisiae)	96	111	106	217	1.77416	2.01471	1.99282	3.59882
ENSG00000151117	139.509	68.5447	0.90169	0.0065204	0.034949	TMEM86A	chr11	+	18714669	18726332	3595	protein_coding	transmembrane_protein_86A	161	125	128	71	1.46246	1.11516	1.1828	0.578757
ENSG00000151150	480.05	1148.85	-1.1965	8.9579e-08	1.6484e-06	ANK3	chr10	-	61788159	62493248	14771	protein_coding	ankyrin_3_node_of_Ranvier_(ankyrin_G)	353	568	510	1190	0.780408	1.23329	1.14699	2.36088
ENSG00000151151	899.706	300.245	1.5164	1.5581e-13	5.644e-12	IPMK	chr10	-	59951278	60027694	6133	protein_coding	inositol_polyphosphate_multikinase	987	770	913	311	5.25535	4.02664	4.94535	1.48602
ENSG00000151229	818.224	449.885	0.83512	4.0118e-06	5.4238e-05	SLC2A13	chr12	-	40148823	40499891	7003	protein_coding	solute_carrier_family_2_(facilitated_glucose_transporter)_member_13	833	824	775	466	3.88435	3.77371	3.67635	1.95002
ENSG00000151240	664.576	1064.86	-0.66057	0.0001254	0.0011865	DIP2C	chr10	-	320130	735683	7894	protein_coding	DIP2_disco-interacting_protein_2_homolog_C_(Drosophila)	633	667	676	1103	2.61857	2.7099	2.84478	4.09464
ENSG00000151276	643.635	1011.76	-0.62732	0.001608	0.010804	MAGI1	chr3	-	65339200	66024509	7415	protein_coding	membrane_associated_guanylate_kinase_WW_and_PDZ_domain_containing_1	702	681	530	1048	3.0916	2.94551	2.37445	4.14178
ENSG00000151287	464.409	257.767	0.80815	0.00023383	0.0020507	TEX30	chr13	-	103418340	103426161	1689	protein_coding	testis_expressed_30	490	419	470	267	9.47378	7.95627	9.24416	4.63253
ENSG00000151320	160.905	55.0289	1.2968	0.00050107	0.0039529	AKAP6	chr14	+	32798479	33300567	8686	protein_coding	A_kinase_(PRKA)_anchor_protein_6	231	111	134	57	0.868459	0.409853	0.512489	0.192306
ENSG00000151388	2877.94	9981.47	-1.7346	7.1835e-21	5.2297e-19	ADAMTS12	chr5	-	33523640	33892297	8774	protein_coding	ADAM_metallopeptidase_with_thrombospondin_type_1_motif_12	2171	3312	3093	10339	8.08015	12.1065	11.7107	34.5317
ENSG00000151414	3089.33	6932.67	-1.1447	1.2524e-16	6.3885e-15	NEK7	chr1	+	198126093	198291550	4149	protein_coding	NIMA-related_kinase_7	3005	3304	2880	7181	23.6515	25.5401	23.0594	50.7199
ENSG00000151422	881.011	1454.89	-0.70338	3.34e-05	0.00036615	FER	chr5	+	108083523	108532542	12119	protein_coding	fer_(fps/fes_related)_tyrosine_kinase	780	951	891	1507	2.10177	2.51674	2.44236	3.64404
ENSG00000151458	2436.86	3693.69	-0.58788	5.0601e-05	0.00053154	ANKRD50	chr4	-	125585207	125633887	8794	protein_coding	ankyrin_repeat_domain_50	2246	2407	2593	3826	8.34027	8.77839	9.79524	12.7496
ENSG00000151474	4102.72	6753.11	-0.70585	2.9417e-07	4.9681e-06	FRMD4A	chr10	-	13685706	14504141	6815	protein_coding	FERM_domain_containing_4A	3895	4439	3872	6995	18.6637	20.8903	18.8742	30.0787
ENSG00000151503	401.963	640.073	-0.64466	0.0012796	0.0088759	NCAPD3	chr11	-	134020014	134095348	5531	protein_coding	non-SMC_condensin_II_complex_subunit_D3	368	430	398	663	2.17271	2.49339	2.39044	3.51275
ENSG00000151552	681.895	960.592	-0.47975	0.0058752	0.032122	QDPR	chr4	-	17461884	17513857	1648	protein_coding	quinoid_dihydropteridine_reductase	636	697	695	995	12.6025	13.5644	14.0096	17.6931
ENSG00000151553	1220.7	1902.84	-0.62616	3.7949e-05	0.00041003	FAM160B1	chr10	+	116581503	116659591	5806	protein_coding	family_with_sequence_similarity_160_member_B1	1188	1266	1176	1971	6.68185	6.9933	6.72867	9.94824
ENSG00000151612	646.253	1103.47	-0.74893	1.8394e-05	0.00021334	ZNF827	chr4	-	146678779	146859787	7463	protein_coding	zinc_finger_protein_827	633	684	605	1143	2.76979	2.93946	2.69303	4.48817
ENSG00000151617	123.523	226.873	-0.79202	0.0094838	0.04693	EDNRA	chr4	+	148402069	148466106	4135	protein_coding	endothelin_receptor_type_A	93	138	137	235	0.734454	1.07036	1.10064	1.66544
ENSG00000151632	13106.7	6775.31	0.9327	1.109e-10	3.046e-09	AKR1C2	chr10	-	5029967	5060223	3381	protein_coding	aldo-keto_reductase_family_1_member_C2	12642	14627	11731	7018	122.103	138.751	115.263	60.8282
ENSG00000151651	111.475	43.4439	1.1561	0.001386	0.0095176	ADAM8	chr10	-	135075907	135090372	3279	protein_coding	ADAM_metallopeptidase_domain_8	111	95	125	45	1.10545	0.929196	1.26639	0.402168
ENSG00000151693	2435.42	4381.07	-0.82711	1.2007e-07	2.1463e-06	ASAP2	chr2	+	9346894	9545812	5712	protein_coding	ArfGAP_with_SH3_domain_ankyrin_repeat_and_PH_domain_2	2087	2525	2635	4538	11.9314	14.1775	15.3247	23.2816
ENSG00000151725	50.3649	178.603	-1.5429	4.3398e-05	0.00046225	MLF1IP	chr4	-	185615772	185655287	1998	protein_coding	MLF1_interacting_protein	52	65	33	185	0.849894	1.04338	0.548678	2.7134
ENSG00000151729	321.846	624.626	-0.90669	7.3522e-05	0.00073655	SLC25A4	chr4	+	186064395	186068434	1666	protein_coding	solute_carrier_family_25_(mitochondrial_carrier;_adenine_nucleotide_translocator)_member_4	266	385	308	647	5.21391	7.41158	6.14151	11.3806
ENSG00000151743	229.353	121.643	0.84423	0.0019976	0.012924	AMN1	chr12	-	31824071	31882108	2110	protein_coding	antagonist_of_mitotic_exit_network_1_homolog_(S._cerevisiae)	207	224	251	126	3.20365	3.40479	3.95176	1.74995
ENSG00000151746	900.364	1254.08	-0.46278	0.010141	0.049557	BICD1	chr12	+	32259769	32536567	8811	protein_coding	bicaudal_D_homolog_1_(Drosophila)	770	1015	896	1299	2.85379	3.69459	3.37817	4.32037
ENSG00000151748	1548.27	821.572	0.89008	5.9703e-08	1.1334e-06	SAV1	chr14	-	51098776	51135049	3063	protein_coding	salvador_homolog_1_(Drosophila)	1642	1477	1480	851	17.5059	15.4653	16.0514	8.14178
ENSG00000151778	233.795	115.85	0.9336	0.0006889	0.0052153	SERP2	chr13	+	44947801	44971850	962	protein_coding	stress-associated_endoplasmic_reticulum_protein_family_member_2	213	266	217	120	7.23039	8.86813	7.49348	3.65547
ENSG00000151789	90.4234	14.4813	2.0098	1.9432e-06	2.8293e-05	ZNF385D	chr3	-	21459915	22414812	4498	protein_coding	zinc_finger_protein_385D	69	84	116	15	0.500941	0.598942	0.856718	0.0977257
ENSG00000152049	208.728	57.9251	1.6635	4.6322e-08	8.9178e-07	KCNE4	chr2	+	223916532	224063117	3291	protein_coding	potassium_voltage-gated_channel_Isk-related_family_member_4	206	187	227	60	2.04407	1.82238	2.29138	0.534269
ENSG00000152061	478.843	711.514	-0.55142	0.0034838	0.0207	RABGAP1L	chr1	+	174128548	174964445	6821	protein_coding	RAB_GTPase_activating_protein_1-like	459	494	471	737	2.19746	2.32276	2.29389	3.16633
ENSG00000152127	4676.02	2337.28	0.97957	2.4946e-11	7.1946e-10	MGAT5	chr2	+	134877554	135212192	8252	protein_coding	mannosyl_(alpha-16-)-glycoprotein_beta-16-N-acetyl-glucosaminyltransferase	4279	4543	5081	2421	16.9332	17.6567	20.4545	8.5975
ENSG00000152137	669.334	1488.68	-1.1225	1.3457e-11	4.0201e-10	HSPB8	chr12	+	119616447	119658936	2150	protein_coding	heat_shock_22kDa_protein_8	657	680	653	1542	9.97893	10.1437	10.0896	21.0176
ENSG00000152223	1795.87	2870.19	-0.66108	1.5929e-05	0.00018736	EPG5	chr18	-	43427574	43547240	12633	protein_coding	ectopic_P-granules_autophagy_protein_5_homolog_(C._elegans)	1584	1901	1859	2973	4.09455	4.82615	4.88846	6.89644
ENSG00000152229	272.848	447.954	-0.67279	0.0055584	0.03076	PSTPIP2	chr18	-	43563502	43652238	3000	protein_coding	proline-serine-threonine_phosphatase_interacting_protein_2	229	329	255	464	2.49271	3.51722	2.8237	4.53246
ENSG00000152253	6.38364	55.0289	-1.9029	0.00017226	0.0015695	SPC25	chr2	-	169690642	169769881	1354	protein_coding	SPC25_NDC80_kinetochore_complex_component_homolog_(S._cerevisiae)	7	8	4	57	0.168825	0.189494	0.0981387	1.23365
ENSG00000152270	54.6472	6.75793	1.9641	2.8675e-05	0.00031879	PDE3B	chr11	+	14665269	14892350	5521	protein_coding	phosphodiesterase_3B_cGMP-inhibited	64	42	56	7	0.378547	0.243981	0.336953	0.037155
ENSG00000152291	17806.2	13940.6	0.34787	0.0050524	0.028315	TGOLN2	chr2	-	85545147	85555548	6489	protein_coding	trans-golgi_network_protein_2	17376	18345	17226	14440	87.4438	90.6703	88.1873	65.2118
ENSG00000152377	14334.2	47744.8	-1.6977	3.2294e-29	3.7544e-27	SPOCK1	chr5	-	136310987	136934068	4846	protein_coding	sparc/osteonectin_cwcv_and_kazal-like_domains_proteoglycan_(testican)_1	15594	14649	12350	49455	105.083	96.9505	84.6609	299.064
ENSG00000152484	2456.19	1707.83	0.51394	0.000325	0.0027199	USP12	chr13	-	27640293	27746033	4497	protein_coding	ubiquitin_specific_peptidase_12	2306	2528	2471	1769	16.7453	18.0293	18.2536	11.5277
ENSG00000152495	81.0521	214.323	-1.2596	6.0516e-05	0.00061949	CAMK4	chr5	+	110559351	110830584	12240	protein_coding	calcium/calmodulin-dependent_protein_kinase_IV	79	83	79	222	0.210767	0.217481	0.21441	0.531506
ENSG00000152601	3042.76	4205.36	-0.45791	0.0011487	0.0080989	MBNL1	chr3	+	151961617	152183569	6422	protein_coding	muscleblind-like_splicing_regulator_1	2768	3130	3153	4356	14.0751	15.6315	16.31	19.8772
ENSG00000152642	88.2912	219.15	-1.1749	0.00020404	0.0018225	GPD1L	chr3	+	32147181	32210205	4060	protein_coding	glycerol-3-phosphate_dehydrogenase_1-like	73	102	88	227	0.587157	0.805748	0.720039	1.63846
ENSG00000152661	10506	31113.5	-1.5229	2.5666e-19	1.6663e-17	GJA1	chr6	+	121756838	121770873	3037	protein_coding	gap_junction_protein_alpha_1_43kDa	11194	11654	8394	32228	120.364	123.071	91.8171	310.975
ENSG00000152689	379.037	144.813	1.2852	1.4871e-06	2.2235e-05	RASGRP3	chr2	+	33661391	33789817	4807	protein_coding	RAS_guanyl_releasing_protein_3_(calcium_and_DAG-regulated)	458	364	303	150	3.11135	2.42858	2.09396	0.914437
ENSG00000152778	572.41	841.845	-0.53771	0.0037514	0.022011	IFIT5	chr10	+	91174343	91180758	4015	protein_coding	interferon-induced_protein_with_tetratricopeptide_repeats_5	548	624	531	872	4.4571	4.98453	4.39347	6.36455
ENSG00000152818	2028.57	4594.43	-1.1532	2.8779e-14	1.1388e-12	UTRN	chr6	+	144606837	145174170	12339	protein_coding	utrophin	1768	2155	2114	4759	4.67907	5.60135	5.69147	11.3025
ENSG00000152894	1937.62	2720.55	-0.47836	0.0019958	0.012918	PTPRK	chr6	-	128289924	128841870	6188	protein_coding	protein_tyrosine_phosphatase_receptor_type_K	2079	1889	1788	2818	10.9714	9.79055	9.59879	13.3453
ENSG00000152926	428.016	792.609	-0.84734	0.00010741	0.0010359	ZNF117	chr7	-	64438360	64467062	2874	protein_coding	zinc_finger_protein_117	504	384	382	821	5.72665	4.28519	4.41546	8.37131
ENSG00000152952	79730.6	46973.4	0.74672	6.1076e-07	9.7545e-06	PLOD2	chr3	-	145787227	145881440	3835	protein_coding	procollagen-lysine_2-oxoglutarate_5-dioxygenase_2	69490	91768	76174	48656	591.717	767.452	659.843	371.799
ENSG00000152990	1785.94	1314.9	0.4314	0.0056108	0.031007	GPR125	chr4	-	22346694	22517677	4557	protein_coding	G_protein-coupled_receptor_125	1679	1950	1685	1362	12.0317	13.724	12.2834	8.7586
ENSG00000153029	673.54	1092.85	-0.67709	0.00012154	0.0011546	MR1	chr1	+	181003067	181031074	7704	protein_coding	major_histocompatibility_complex_class_I-related	606	710	688	1132	2.5687	2.95575	2.96668	4.30593
ENSG00000153094	142.685	56.9597	1.1657	0.00041636	0.0033771	BCL2L11	chr2	+	111876955	111926024	5086	protein_coding	BCL2-like_11_(apoptosis_facilitator)	153	145	126	59	0.982363	0.914359	0.822988	0.339948
ENSG00000153132	152.662	77.2335	0.87989	0.0049177	0.027726	CLGN	chr4	-	141309609	141349122	3043	protein_coding	calmegin	153	163	138	80	1.6419	1.71795	1.50652	0.770415
ENSG00000153234	218.426	94.6111	1.1071	8.1461e-05	0.00080532	NR4A2	chr2	-	157180944	157198860	3472	protein_coding	nuclear_receptor_subfamily_4_group_A_member_2	228	214	207	98	2.14443	1.97678	1.98057	0.827148
ENSG00000153250	5584.14	3499.64	0.6601	6.7277e-06	8.6383e-05	RBMS1	chr2	-	161128662	161350305	4273	protein_coding	RNA_binding_motif_single_stranded_interacting_protein_1	5240	5249	6108	3625	40.0457	39.3975	47.486	24.8606
ENSG00000153253	11.0686	110.058	-2.4553	8.5838e-08	1.5854e-06	SCN3A	chr2	-	165944032	166060577	9123	protein_coding	sodium_channel_voltage-gated_type_III_alpha_subunit	9	14	10	114	0.0322153	0.0492171	0.0364134	0.366188
ENSG00000153391	120.031	530.015	-1.9577	1.8644e-11	5.4824e-10	INO80C	chr18	-	33032194	33077955	3245	protein_coding	INO80_complex_subunit_C	104	163	91	549	1.04659	1.61101	0.931592	4.95786
ENSG00000153560	2364.15	3262.15	-0.45551	0.0012823	0.0088908	UBP1	chr3	-	33429828	33482863	7394	protein_coding	upstream_binding_protein_1_(LBP-1a)	2208	2504	2321	3379	9.75162	10.8613	10.4279	13.392
ENSG00000153814	160.547	333.07	-0.97707	0.00024695	0.0021433	JAZF1	chr7	-	27870192	28220362	3125	protein_coding	JAZF_zinc_finger_1	133	175	170	345	1.38982	1.79603	1.80717	3.23524
ENSG00000153823	4148.92	1024.31	1.9733	4.2546e-39	7.6875e-37	PID1	chr2	-	229715242	230136001	2745	protein_coding	phosphotyrosine_interaction_domain_containing_1	4405	4100	3822	1061	52.4035	47.9034	46.2538	11.3269
ENSG00000153879	1672.62	1131.47	0.5488	0.00092293	0.006693	CEBPG	chr19	+	33864236	33873591	4108	protein_coding	CCAAT/enhancer_binding_protein_(C/EBP)_gamma	1601	1537	1832	1172	12.7268	11.9997	14.8147	8.36053
ENSG00000153885	1420.93	1926.01	-0.42818	0.0067328	0.035831	KCTD15	chr19	+	34286838	34306666	4916	protein_coding	potassium_channel_tetramerisation_domain_containing_15	1302	1392	1531	1995	8.64881	9.0814	10.3458	11.8924
ENSG00000153904	1789.04	2540.98	-0.49433	0.0014555	0.0099259	DDAH1	chr1	-	85784164	86043933	3920	protein_coding	dimethylarginine_dimethylaminohydrolase_1	1569	1901	1854	2632	13.0706	15.5533	15.7117	19.676
ENSG00000153933	302.49	177.637	0.71329	0.0067314	0.035831	DGKE	chr17	+	54911460	54946036	7768	protein_coding	diacylglycerol_kinase_epsilon_64kDa	267	269	363	184	1.12243	1.11063	1.55237	0.694137
ENSG00000153936	2727.07	1385.38	0.94251	6.4405e-07	1.0254e-05	HS2ST1	chr1	+	87380331	87602334	6736	protein_coding	heparan_sulfate_2-O-sulfotransferase_1	3168	2746	2185	1435	15.3582	13.0745	10.7758	6.2429
ENSG00000153976	384.108	81.0952	2.0924	2.0257e-16	1.0059e-14	HS3ST3A1	chr17	-	13399006	13505244	2527	protein_coding	heparan_sulfate_(glucosamine)_3-O-sulfotransferase_3A1	347	413	383	84	4.48416	5.24168	5.03492	0.974117
ENSG00000153982	151.236	73.3718	0.91924	0.0053228	0.029631	GDPD1	chr17	+	57297828	57353328	1821	protein_coding	glycerophosphodiester_phosphodiesterase_domain_containing_1	179	148	122	76	3.20996	2.60662	2.22561	1.22304
ENSG00000153993	514.5	2508.16	-1.7931	3.332e-05	0.00036582	SEMA3D	chr7	-	84624869	84816171	6265	protein_coding	sema_domain_immunoglobulin_domain_(Ig)_short_basic_domain_secreted_(semaphorin)_3D	444	719	372	2598	2.3143	3.68072	1.97252	12.1522
ENSG00000154096	586.609	1964.63	-1.6648	9.058e-15	3.8158e-13	THY1	chr11	-	119288090	119295695	3554	protein_coding	Thy-1_cell_surface_antigen	492	757	500	2035	4.52069	6.83131	4.6736	16.7797
ENSG00000154127	1253.28	1852.64	-0.54607	0.0023294	0.014734	UBASH3B	chr11	+	122526383	122685181	6912	protein_coding	ubiquitin_associated_and_SH3_domain_containing_B	1098	1485	1150	1919	5.18747	6.89046	5.52705	8.13595
ENSG00000154133	1678.35	851.499	0.93186	2.0887e-05	0.00023876	ROBO4	chr11	-	124753587	124768396	4710	protein_coding	roundabout_axon_guidance_receptor_homolog_4_(Drosophila)	2109	1336	1529	882	14.6222	9.09726	10.7841	5.48763
ENSG00000154188	936.448	1584.25	-0.72014	0.0014006	0.0096041	ANGPT1	chr8	-	108261721	108510283	4353	protein_coding	angiopoietin_1	691	1224	879	1641	5.18378	9.01816	6.7081	11.0473
ENSG00000154217	713.837	226.873	1.5702	2.0351e-12	6.5635e-11	PITPNC1	chr17	+	65373575	65693372	6182	protein_coding	phosphatidylinositol_transfer_protein_cytoplasmic_1	775	586	757	235	4.09383	3.04014	4.06786	1.11398
ENSG00000154237	1356.17	2003.24	-0.55032	0.00027491	0.0023438	LRRK1	chr15	+	101459420	101610317	7701	protein_coding	leucine-rich_repeat_kinase_1	1261	1413	1360	2075	5.34718	5.88465	5.86666	7.89601
ENSG00000154258	1676.44	3449.44	-1.0068	4.2567e-08	8.2798e-07	ABCA9	chr17	-	66970629	67057205	6514	protein_coding	ATP-binding_cassette_sub-family_A_(ABC1)_member_9	1692	1957	1340	3573	8.48222	9.63537	6.8337	16.0739
ENSG00000154262	2105.43	3961.11	-0.89349	6.5664e-10	1.6277e-08	ABCA6	chr17	-	67074843	67138029	8186	protein_coding	ATP-binding_cassette_sub-family_A_(ABC1)_member_6	2193	2070	1993	4103	8.74831	8.11006	8.08788	14.6881
ENSG00000154263	191.542	455.678	-1.1416	8.95e-05	0.00087785	ABCA10	chr17	-	67143355	67240987	6362	protein_coding	ATP-binding_cassette_sub-family_A_(ABC1)_member_10	180	258	133	472	0.923923	1.30062	0.694476	2.17413
ENSG00000154269	42.6831	0	2.5684	3.4105e-07	5.6642e-06	ENPP3	chr6	+	131949582	132068553	3413	protein_coding	ectonucleotide_pyrophosphatase/phosphodiesterase_3	33	41	53	0	0.315744	0.385277	0.515868	0
ENSG00000154319	3146.38	316.657	3.1587	1.7924e-49	4.9778e-47	FAM167A	chr8	-	11278972	11332224	4094	protein_coding	family_with_sequence_similarity_167_member_A	2682	2677	3991	328	21.3928	20.9713	32.3842	2.34781
ENSG00000154380	5787.21	9994.98	-0.76746	3.4365e-06	4.7158e-05	ENAH	chr1	-	225677502	225840844	7167	protein_coding	enabled_homolog_(Drosophila)	5373	6875	4985	10353	24.4814	30.7653	23.1061	42.3317
ENSG00000154429	154.858	266.456	-0.72365	0.0079332	0.040701	CCSAP	chr1	-	229456758	229479041	5157	protein_coding	centriole_cilia_and_spindle-associated_protein	140	175	146	276	0.886519	1.08834	0.940492	1.56837
ENSG00000154493	85.9927	3.86168	2.9223	1.1522e-10	3.1531e-09	C10orf90	chr10	-	128113566	128359079	3076	protein_coding	chromosome_10_open_reading_frame_90	81	100	75	4	0.859915	1.04265	0.80998	0.0381075
ENSG00000154529	235.985	711.514	-1.5135	1.5656e-11	4.6493e-10	CNTNAP3B	chr9	+	43684902	43924049	7939	protein_coding	contactin_associated_protein-like_3B	229	210	262	737	0.941948	0.848357	1.09631	2.72044
ENSG00000154556	112.343	778.128	-2.6028	3.093e-23	2.6207e-21	SORBS2	chr4	-	186506598	186877806	6050	protein_coding	sorbin_and_SH3_domain_containing_2	136	88	109	806	0.734075	0.466501	0.598508	3.90406
ENSG00000154589	446.955	250.044	0.79909	0.00020613	0.0018379	LY96	chr8	+	74903587	74941322	607	protein_coding	lymphocyte_antigen_96	460	432	436	259	24.7472	22.8255	23.8615	12.504
ENSG00000154640	1425.58	927.768	0.60456	0.00013464	0.0012651	BTG3	chr21	-	18965971	18985265	1485	protein_coding	BTG_family_member_3	1444	1374	1418	961	31.754	29.6746	31.7212	18.9642
ENSG00000154678	37.1962	621.73	-3.6855	2.7276e-34	4.1741e-32	PDE1C	chr7	-	31790793	32338941	8852	protein_coding	phosphodiesterase_1C_calmodulin-dependent_70kDa	28	50	33	644	0.103294	0.181156	0.123843	2.13197
ENSG00000154734	23818.6	15584.8	0.59513	0.00039667	0.0032366	ADAMTS1	chr21	-	28208606	28217728	4718	protein_coding	ADAM_metallopeptidase_with_thrombospondin_type_1_motif_1	20359	28887	21723	16143	140.914	196.368	152.954	100.268
ENSG00000154839	12.6995	69.5102	-1.648	0.000773	0.0057532	SKA1	chr18	+	47901365	47920543	2905	protein_coding	spindle_and_kinetochore_associated_complex_subunit_1	6	19	13	72	0.0674469	0.209765	0.148661	0.726312
ENSG00000154845	1957.34	2900.12	-0.55642	7.6863e-05	0.00076643	PPP4R1	chr18	-	9546789	9615238	3925	protein_coding	protein_phosphatase_4_regulatory_subunit_1	1925	1974	1920	3004	16.0158	16.1299	16.2503	22.4283
ENSG00000154864	1059.46	2113.3	-0.96707	2.3143e-08	4.6966e-07	PIEZO2	chr18	-	10666480	11148587	9356	protein_coding	piezo-type_mechanosensitive_ion_channel_component_2	908	1208	1039	2189	3.16922	4.14097	3.68913	6.85634
ENSG00000154928	28.2395	139.986	-1.8993	1.9897e-06	2.883e-05	EPHB1	chr3	+	134316643	134979309	4672	protein_coding	EPH_receptor_B1	27	30	27	145	0.18872	0.205941	0.191982	0.909499
ENSG00000155090	3047.47	1999.38	0.59249	0.00025314	0.0021843	KLF10	chr8	-	103661007	103668130	3659	protein_coding	Kruppel-like_factor_10	3230	2667	3150	2071	28.8268	23.3768	28.5988	16.5865
ENSG00000155096	3005.58	4410.03	-0.54334	6.4364e-05	0.00065575	AZIN1	chr8	-	103838585	103906092	4721	protein_coding	antizyme_inhibitor_1	2962	2930	3041	4568	20.4884	19.9048	21.3984	28.355
ENSG00000155097	1758.58	1007.9	0.78464	3.2396e-07	5.4043e-06	ATP6V1C1	chr8	+	104033291	104085279	5612	protein_coding	ATPase_H+_transporting_lysosomal_42kDa_V1_subunit_C1	1797	1730	1699	1044	10.4565	9.88675	10.0571	5.45155
ENSG00000155130	7086.92	11670	-0.70743	9.5561e-08	1.7454e-06	MARCKS	chr6	+	114178541	114184648	4273	protein_coding	myristoylated_alanine-rich_protein_kinase_C_substrate	7175	7316	6578	12088	54.8335	54.9119	51.1399	82.9007
ENSG00000155254	4166.41	5719.14	-0.44905	0.00086055	0.0063016	MARVELD1	chr10	+	99472930	99477907	3219	protein_coding	MARVEL_domain_containing_1	4262	4131	3989	5924	43.2364	41.1585	41.1663	53.9301
ENSG00000155313	2079.41	1428.82	0.5271	0.0013347	0.0092075	USP25	chr21	+	17102344	17252377	5216	protein_coding	ubiquitin_specific_peptidase_25	1965	1903	2311	1480	12.3022	11.7011	14.7184	8.31498
ENSG00000155324	550.492	1023.34	-0.85787	2.6309e-05	0.00029335	GRAMD3	chr5	+	125695824	125832186	3175	protein_coding	GRAM_domain_containing_3	556	632	450	1060	5.71858	6.38408	4.70834	9.78361
ENSG00000155368	1512.39	2578.63	-0.74549	3.5194e-05	0.00038311	DBI	chr2	+	120124497	120130126	842	protein_coding	diazepam_binding_inhibitor_(GABA_receptor_modulator_acyl-CoA_binding_protein)	1637	1632	1227	2671	63.4883	62.1632	48.4096	92.9605
ENSG00000155393	424.313	624.626	-0.53678	0.006207	0.033496	HEATR3	chr16	+	50099852	50140298	3560	protein_coding	HEAT_repeat_containing_3	404	443	415	647	3.70586	3.99098	3.87255	5.32588
ENSG00000155465	402.456	984.727	-1.2414	4.2938e-10	1.0933e-08	SLC7A7	chr14	-	23242431	23299029	3017	protein_coding	solute_carrier_family_7_(amino_acid_transporter_light_chain_y+L_system)_member_7	441	374	380	1020	4.77332	3.97577	4.18415	9.90745
ENSG00000155660	8817.64	16814.7	-0.91491	1.3205e-11	3.9527e-10	PDIA4	chr7	-	148700154	148725733	2903	protein_coding	protein_disulfide_isomerase_family_A_member_4	8605	9524	8100	17417	96.7968	105.22	92.6909	175.818
ENSG00000155755	645.352	1928.91	-1.5343	4.7184e-19	2.9362e-17	TMEM237	chr2	-	202484907	202508293	5592	protein_coding	transmembrane_protein_237	627	710	583	1998	3.66149	4.07208	3.46338	10.4704
ENSG00000155760	403.505	1853.6	-2.0953	1.601e-21	1.1886e-19	FZD7	chr2	+	202899310	202903160	3851	protein_coding	frizzled_family_receptor_7	344	522	337	1920	2.91704	4.34733	2.90707	14.6105
ENSG00000155846	31.2224	98.4727	-1.3226	0.0015692	0.010586	PPARGC1B	chr5	+	149109861	149234585	10568	protein_coding	peroxisome_proliferator-activated_receptor_gamma_coactivator_1_beta	26	36	31	102	0.0803411	0.109253	0.0974469	0.282842
ENSG00000155903	2946.05	1245.39	1.2132	4.5713e-15	1.9643e-13	RASA2	chr3	+	141205889	141334184	5614	protein_coding	RAS_p21_protein_activator_2	3103	2704	2942	1290	18.0496	15.4475	17.4088	6.73371
ENSG00000155957	99.8738	40.5476	1.099	0.0027582	0.016967	TMBIM4	chr12	-	66517709	66563852	2952	protein_coding	transmembrane_BAX_inhibitor_motif_containing_4	91	99	107	42	1.00666	1.07558	1.20411	0.416936
ENSG00000155966	61.2245	20.2738	1.214	0.004688	0.026631	AFF2	chrX	+	147582139	148082193	13746	protein_coding	AF4/FMR2_family_member_2	64	64	54	21	0.152041	0.149324	0.130502	0.0447692
ENSG00000156011	4853.04	3027.55	0.66714	3.4369e-06	4.7158e-05	PSD3	chr8	-	18384811	18942240	11693	protein_coding	pleckstrin_and_Sec7_domain_containing_3	4574	4621	5230	3136	12.774	12.6746	14.8585	7.85936
ENSG00000156026	526.347	807.09	-0.59655	0.0011253	0.0079529	MCU	chr10	+	74451889	74647452	3224	protein_coding	mitochondrial_calcium_uniporter	505	531	529	836	5.11509	5.28232	5.45079	7.59885
ENSG00000156030	902.301	1544.67	-0.75377	9.2915e-06	0.00011631	ELMSAN1	chr14	-	74181825	74256988	8091	protein_coding	ELM2_and_Myb/SANT-like_domain_containing_1	789	950	946	1600	3.18443	3.76571	3.88408	5.79502
ENSG00000156049	48.4424	190.188	-1.7142	1.0988e-06	1.6746e-05	GNA14	chr9	-	80037995	80263223	2482	protein_coding	guanine_nucleotide_binding_protein_(G_protein)_alpha_14	50	50	44	197	0.657848	0.646091	0.588912	2.32596
ENSG00000156103	1467.12	3742.93	-1.3156	1.415e-15	6.4502e-14	MMP16	chr8	-	89044237	89340254	11558	protein_coding	matrix_metallopeptidase_16_(membrane-inserted)	1260	1675	1434	3877	3.55996	4.64791	4.1216	9.82992
ENSG00000156113	35.1786	134.193	-1.5583	0.00015545	0.0014302	KCNMA1	chr10	-	78629359	79398353	11397	protein_coding	potassium_large_conductance_calcium-activated_channel_subfamily_M_alpha_member_1	21	44	40	139	0.0601708	0.123819	0.116592	0.357405
ENSG00000156127	193.432	24.1355	2.5713	1.3925e-13	5.0811e-12	BATF	chr14	+	75988768	76013358	980	protein_coding	basic_leucine_zipper_transcription_factor_ATF-like	211	163	200	25	7.03094	5.33442	6.77958	0.747568
ENSG00000156171	797.074	513.603	0.6134	0.00074186	0.0055517	DRAM2	chr1	-	111659955	111682838	2246	protein_coding	DNA-damage_regulated_autophagy_modulator_2	818	756	794	532	11.8933	10.7954	11.7438	6.94127
ENSG00000156218	12.7445	273.214	-3.6878	1.5606e-21	1.1644e-19	ADAMTSL3	chr15	+	84322838	84708594	7336	protein_coding	ADAMTS-like_3	10	16	12	283	0.0445141	0.0699497	0.0543402	1.13048
ENSG00000156265	154.752	585.044	-1.8091	5.2282e-14	1.985e-12	MAP3K7CL	chr21	+	30449792	30548210	2093	protein_coding	MAP3K7_C-terminal_like	161	160	139	606	2.51197	2.45175	2.2062	8.48477
ENSG00000156299	143.553	279.006	-0.87166	0.003261	0.019607	TIAM1	chr21	-	32490734	32932290	7200	protein_coding	T-cell_lymphoma_invasion_and_metastasis_1	105	173	150	289	0.476227	0.770618	0.692083	1.17626
ENSG00000156463	60.724	198.876	-1.4931	1.6592e-05	0.00019455	SH3RF2	chr5	+	145316142	145461354	5607	protein_coding	SH3_domain_containing_ring_finger_2	47	73	61	206	0.273731	0.417559	0.361409	1.07665
ENSG00000156466	249.901	1801.47	-2.7149	5.9762e-35	9.4342e-33	GDF6	chr8	-	97154562	97173020	3697	protein_coding	growth_differentiation_factor_6	250	304	190	1866	2.20825	2.63724	1.70727	14.7911
ENSG00000156471	2908.66	2148.06	0.42924	0.0019514	0.012729	PTDSS1	chr8	+	97273943	97349223	5177	protein_coding	phosphatidylserine_synthase_1	2791	3008	2851	2225	17.6051	18.6348	18.2944	12.5947
ENSG00000156482	2442.3	1738.72	0.47411	0.009829	0.048282	RPL30	chr8	-	99037079	99058697	1129	protein_coding	ribosomal_protein_L30	1911	2780	2585	1801	55.2744	78.9725	76.0617	46.7473
ENSG00000156970	32.6786	186.326	-1.9416	9.7969e-06	0.00012203	BUB1B	chr15	+	40453224	40513337	3725	protein_coding	BUB1_mitotic_checkpoint_serine/threonine_kinase_B	17	60	21	193	0.149032	0.516595	0.18728	1.51834
ENSG00000157020	4063.95	5318.49	-0.38117	0.0053076	0.029569	SEC13	chr3	-	10334815	10362862	2374	protein_coding	SEC13_homolog_(S._cerevisiae)	4128	4166	3787	5509	56.7827	56.2813	52.9924	68.0031
ENSG00000157045	1513	949.972	0.65058	0.00025085	0.0021696	NTAN1	chr16	-	15131710	15149921	2398	protein_coding	N-terminal_asparagine_amidase	1689	1362	1440	984	23.0005	18.216	19.9486	12.0249
ENSG00000157193	1054.53	1549.5	-0.53437	0.0061184	0.03318	LRP8	chr1	-	53711217	53793742	4467	protein_coding	low_density_lipoprotein_receptor-related_protein_8_apolipoprotein_e_receptor	822	1216	1104	1605	6.00915	8.73058	8.21017	10.5292
ENSG00000157214	1787.68	331.139	2.3567	3.0893e-40	5.8962e-38	STEAP2	chr7	+	89796904	89867451	6873	protein_coding	STEAP_family_member_2_metalloreductase	1831	1604	1874	343	8.6996	7.48485	9.05779	1.46246
ENSG00000157240	372.905	553.185	-0.54375	0.0099951	0.04897	FZD1	chr7	+	90893783	90898123	4341	protein_coding	frizzled_family_receptor_1	339	418	353	573	2.55016	3.08825	2.70137	3.86814
ENSG00000157368	77.9345	190.188	-1.1225	0.0011952	0.008367	IL34	chr16	+	70613798	70694585	1779	protein_coding	interleukin_34	81	96	55	197	1.48685	1.7307	1.02704	3.24509
ENSG00000157456	37.5902	205.634	-2.0597	7.619e-08	1.4176e-06	CCNB2	chr15	+	59397277	59417244	1556	protein_coding	cyclin_B2	38	50	24	213	0.797501	1.03059	0.51239	4.0115
ENSG00000157510	948.587	602.421	0.63001	0.0013236	0.0091435	AFAP1L1	chr5	+	148651434	148721365	4177	protein_coding	actin_filament_associated_protein_1-like_1	929	814	1074	624	7.26287	6.25007	8.54159	4.37781
ENSG00000157551	49.0936	14.4813	1.2583	0.0055547	0.030751	KCNJ15	chr21	+	39529128	39673748	2914	protein_coding	potassium_inwardly-rectifying_channel_subfamily_J_member_15	46	50	50	15	0.515496	0.550308	0.570006	0.150848
ENSG00000157554	13.7799	58.8906	-1.4454	0.0027545	0.016958	ERG	chr21	-	39751949	40033704	5034	protein_coding	v-ets_erythroblastosis_virus_E26_oncogene_homolog_(avian)	13	15	13	61	0.084331	0.095566	0.0857885	0.355102
ENSG00000157557	8598.98	1377.65	2.5475	3.1578e-41	6.2313e-39	ETS2	chr21	+	40177231	40196879	3936	protein_coding	v-ets_erythroblastosis_virus_E26_oncogene_homolog_2_(avian)	9678	6698	9124	1427	80.2948	54.5777	77.0068	10.6244
ENSG00000157601	96.2304	464.367	-2.0884	1.4665e-13	5.3251e-12	MX1	chr21	+	42792231	42831141	3470	protein_coding	myxovirus_(influenza_virus)_resistance_1_interferon-inducible_protein_p78_(mouse)	84	85	117	481	0.790509	0.785624	1.1201	4.06212
ENSG00000157613	2344	3589.43	-0.60326	1.5023e-05	0.0001781	CREB3L1	chr11	+	46299212	46342972	2687	protein_coding	cAMP_responsive_element_binding_protein_3-like_1	2200	2442	2330	3718	26.737	29.1476	28.8063	40.5489
ENSG00000157637	6127.99	8449.35	-0.45579	0.00050337	0.0039689	SLC38A10	chr17	-	79218800	79269347	4300	protein_coding	solute_carrier_family_38_member_10	6082	6362	5777	8752	46.1886	47.4516	44.6306	59.6452
ENSG00000157693	420.087	272.248	0.59313	0.009179	0.045716	C9orf91	chr9	+	117373486	117408702	4578	protein_coding	chromosome_9_open_reading_frame_91	402	375	471	282	2.86753	2.62713	3.41778	1.80514
ENSG00000157800	1142.65	1703.96	-0.56341	0.00024201	0.002104	SLC37A3	chr7	-	139993493	140104233	3488	protein_coding	solute_carrier_family_37_(glycerol-3-phosphate_transporter)_member_3	1127	1155	1115	1765	10.5513	10.6202	10.6193	14.8288
ENSG00000157827	5602.5	3357.73	0.721	4.0213e-06	5.4282e-05	FMNL2	chr2	+	153191751	153506348	5575	protein_coding	formin-like_2	6158	5024	5449	3478	36.0705	28.9021	32.4692	18.2819
ENSG00000157873	630.337	372.652	0.71824	0.0016878	0.01123	TNFRSF14	chr1	+	2487078	2496821	4255	protein_coding	tumor_necrosis_factor_receptor_superfamily_member_14	762	566	542	386	5.84807	4.26621	4.23154	2.65843
ENSG00000158008	6.07621	41.513	-1.5803	0.002051	0.013241	EXTL1	chr1	+	26346375	26362955	4015	protein_coding	exostosin-like_glycosyltransferase_1	7	4	7	43	0.0569337	0.0319521	0.0579177	0.313848
ENSG00000158023	128.233	50.2018	1.1705	0.00074326	0.0055594	WDR66	chr12	+	122355768	122441833	4675	protein_coding	WD_repeat_domain_66	111	153	118	52	0.775351	1.04963	0.838493	0.325956
ENSG00000158158	711.247	412.234	0.75637	0.0001354	0.0012715	CNNM4	chr2	+	97426639	97477628	4800	protein_coding	cyclin_M4	633	690	792	427	4.30645	4.61034	5.48129	2.60689
ENSG00000158186	1207.04	1751.27	-0.52281	0.0015068	0.010221	MRAS	chr3	+	138066539	138124375	4538	protein_coding	muscle_RAS_oncogene_homolog	1237	1283	1069	1814	8.90148	9.0675	7.82551	11.7141
ENSG00000158234	188.406	337.897	-0.79064	0.0014835	0.010094	FAIM	chr3	+	138327448	138352218	3161	protein_coding	Fas_apoptotic_inhibitory_molecule	183	183	194	350	1.89053	1.85674	2.03881	3.24474
ENSG00000158286	265.213	773.301	-1.4752	4.1903e-12	1.3092e-10	RNF207	chr1	+	6265535	6281359	3924	protein_coding	ring_finger_protein_207	259	291	239	801	2.1554	2.37842	2.02334	5.98192
ENSG00000158290	3675.35	2555.46	0.51288	0.00062337	0.0047697	CUL4B	chrX	-	119658464	119709649	4902	protein_coding	cullin_4B	3418	3487	4020	2647	22.7696	22.8141	27.2428	15.824
ENSG00000158292	700.102	490.433	0.49631	0.0071824	0.037675	GPR153	chr1	-	6307406	6321035	4082	protein_coding	G_protein-coupled_receptor_153	711	708	662	508	5.68792	5.5627	5.38746	3.64693
ENSG00000158352	375.3	626.557	-0.71042	0.00038027	0.0031163	SHROOM4	chrX	-	50334647	50557302	9556	protein_coding	shroom_family_member_4	363	386	367	649	1.24047	1.2955	1.27582	1.99024
ENSG00000158473	94.6711	9.65419	2.4263	1.6554e-08	3.4102e-07	CD1D	chr1	+	158149737	158154686	2253	protein_coding	CD1d_molecule	91	119	72	10	1.31898	1.69399	1.06162	0.13007
ENSG00000158604	3633.32	2484.02	0.53892	6.8525e-05	0.0006925	TMED4	chr7	-	44617493	44621886	2322	protein_coding	transmembrane_emp24_protein_transport_domain_containing_4	3581	3692	3529	2573	50.3616	50.9947	50.4881	32.4724
ENSG00000158683	8.31054	70.4756	-1.8617	0.00025154	0.0021742	PKD1L1	chr7	-	47814250	47988088	9092	protein_coding	polycystic_kidney_disease_1_like_1	2	17	6	73	0.00718336	0.0599673	0.0219225	0.235288
ENSG00000158710	12090.2	23758	-0.95598	1.1615e-11	3.4907e-10	TAGLN2	chr1	-	159887897	159895522	1604	protein_coding	transgelin_2	11850	13298	10820	24609	241.252	265.893	224.09	449.6
ENSG00000158747	818.173	560.908	0.52596	0.0049844	0.028028	NBL1	chr1	+	19967048	19984945	2172	protein_coding	neuroblastoma_1_DAN_family_BMP_antagonist	807	902	725	581	12.1331	13.319	11.0886	7.83886
ENSG00000158769	717.697	491.398	0.52477	0.0087198	0.043956	F11R	chr1	-	160965001	161008784	4835	protein_coding	F11_receptor	793	716	623	509	5.35592	4.74943	4.28046	3.08502
[truncated: 1,193 more rows]
